# Supplementary material for: RAPSearch: a fast protein similarity search tool for short reads
Source: BMC Bioinformatics. 2011 May 15;12:159. doi: 10.1186/1471-2105-12-159 (PMC3113943; doi:10.1186/1471-2105-12-159)
Supplement: Additional file 2 — RAPSearch package. A package of RAPSearch source codes, implemented in C++. [file 1471-2105-12-159-S2.GZ]

Archive with 83 entries (82 files):
- RAPSearch1.0/Src
- RAPSearch1.0/Src/aa.h
- RAPSearch1.0/Src/FastaFile.cpp
- RAPSearch1.0/Src/Sequence.h
- RAPSearch1.0/Src/LongString.inl
- RAPSearch1.0/Src/Makefile
- RAPSearch1.0/Src/Reverse.cpp
- RAPSearch1.0/Src/seg.c
- RAPSearch1.0/Src/Seed.inl
- RAPSearch1.0/Src/Complement.h
- RAPSearch1.0/Src/Sequence.inl
- RAPSearch1.0/Src/Seg.cpp
- RAPSearch1.0/Src/SuffixArray.cpp
- RAPSearch1.0/Src/PreSearch.cpp
- RAPSearch1.0/Src/Reverse.h
- RAPSearch1.0/Src/MultipleSequence.cpp
- RAPSearch1.0/Src/genwin.c
- RAPSearch1.0/Src/EncodeProtein.h
- RAPSearch1.0/Src/lib.h
- RAPSearch1.0/Src/Translation.h
- RAPSearch1.0/Src/ChainSet.inl
- RAPSearch1.0/Src/ReverseComplement.cpp
- RAPSearch1.0/Src/FastaLikeFile.h
- RAPSearch1.0/Src/RetrieveAln.cpp
- RAPSearch1.0/Src/MultipleSequence.inl
- RAPSearch1.0/Src/BlastStat.cpp
- RAPSearch1.0/Src/BioSuffixArray.cpp
- RAPSearch1.0/Src/Larsson.cpp
- RAPSearch1.0/Src/SuffixArray.inl
- RAPSearch1.0/Src/Kasai.h
- RAPSearch1.0/Src/Seg.h
- RAPSearch1.0/Src/MultipleSequence.h
- RAPSearch1.0/Src/DBInfo.h
- RAPSearch1.0/Src/FastaLikeFile.cpp
- RAPSearch1.0/Src/lnfac.h
- RAPSearch1.0/Src/File.h
- RAPSearch1.0/Src/AlnParser.h
- RAPSearch1.0/Src/AlnParser.cpp
- RAPSearch1.0/Src/SuffixArray.h
- RAPSearch1.0/Src/File.cpp
- RAPSearch1.0/Src/MempInterface.h
- RAPSearch1.0/Src/StringEx.cpp
- RAPSearch1.0/Src/MaximalExactPair.cpp
- RAPSearch1.0/Src/BioFile.cpp
- RAPSearch1.0/Src/Makefile.bk
- RAPSearch1.0/Src/SequenceFactory.cpp
- RAPSearch1.0/Src/EncodeProtein.cpp
- RAPSearch1.0/Src/ChainSet.h
- RAPSearch1.0/Src/run_rapsearch.py
- RAPSearch1.0/Src/DBInfo.cpp
- RAPSearch1.0/Src/Swift.cpp
- RAPSearch1.0/Src/PreSwift.cpp
- RAPSearch1.0/Src/StringEx.inl
- RAPSearch1.0/Src/Translation.cpp
- RAPSearch1.0/Src/Kasai.cpp
- RAPSearch1.0/Src/SequenceFactory.h
- RAPSearch1.0/Src/SeedVector.h
- RAPSearch1.0/Src/ncbistd.h
- RAPSearch1.0/Src/FastaFile.h
- RAPSearch1.0/Src/BlastStat.h
- RAPSearch1.0/Src/Complement.cpp
- RAPSearch1.0/Src/ExpSearch.h
- RAPSearch1.0/Src/MathEx.h
- RAPSearch1.0/Src/RetrieveAln.h
- RAPSearch1.0/Src/MaximalExactPair.h
- RAPSearch1.0/Src/StringArrayInterface.h
- RAPSearch1.0/Src/Seed.h
- RAPSearch1.0/Src/weight.h
- RAPSearch1.0/Src/Reverse.inl
- RAPSearch1.0/Src/LongString.h
- RAPSearch1.0/Src/BioFile.h
- RAPSearch1.0/Src/BioSuffixArray.h
- RAPSearch1.0/Src/genwin.h
- RAPSearch1.0/Src/StringEx.h
- RAPSearch1.0/Src/ReverseComplement.h
- RAPSearch1.0/Src/ExpSearch.cpp
- RAPSearch1.0/Src/PreSearch.h
- RAPSearch1.0/Src/Larsson.h
- RAPSearch1.0/Src/qsufsort.c
- RAPSearch1.0/Src/SeedVector.inl
- RAPSearch1.0/Src/codon.h
- RAPSearch1.0/readme
- RAPSearch1.0/install
