# Supplementary material for: RAPSearch: a fast protein similarity search tool for short reads
Source: BMC Bioinformatics. 2011 May 15;12:159. doi: 10.1186/1471-2105-12-159 (PMC3113943; doi:10.1186/1471-2105-12-159)
Supplement: Additional file 2 — RAPSearch package. A package of RAPSearch source codes, implemented in C++. [file 1471-2105-12-159-S2.GZ › RAPSearch1.0/Src/FastaFile.cpp]

#include <string.h>
#include "lib.h"
#include "File.h"
#include "FastaFile.h"

char FastaFile::DELIMETER = '>';

FastaFile::FastaFile()
{
}

FastaFile::~FastaFile()
{
}

bool FastaFile::isDelimeter(char ch)
{
	return ch == DELIMETER;
}

bool FastaFile::isDelimeter(const char* s)
{
	return isDelimeter(*s);
}

char FastaFile::delimeter()
{
	return DELIMETER;
}

bool FastaFile::isFasta(const char* filePath)
{
	const char* ext = File::getExtension(filePath);

#ifdef WIN32
	return !stricmp(ext, "fna")
		 || !stricmp(ext, "fa")
		 || !stricmp(ext, "fasta");
#else
	return !strcasecmp(ext, "fna")
		 || !strcasecmp(ext, "fa")
		 || !strcasecmp(ext, "fasta");
#endif
}
