# Supplementary material for: RAPSearch: a fast protein similarity search tool for short reads
Source: BMC Bioinformatics. 2011 May 15;12:159. doi: 10.1186/1471-2105-12-159 (PMC3113943; doi:10.1186/1471-2105-12-159)
Supplement: Additional file 2 — RAPSearch package. A package of RAPSearch source codes, implemented in C++. [file 1471-2105-12-159-S2.GZ › RAPSearch1.0/Src/Seed.inl]

inline Seed::Seed(int pos1, int pos2, int len, int queryidx)
{
	m_pos1 = pos1; //query position
	m_pos2 = pos2; //subject position
	m_length = len; //match length
	q_idx = queryidx; //query index
	//printf("make seed m_pos %d, m_pos %d, m_length %d, q_idx %d\n", m_pos1, m_pos2, m_length, q_idx);
}

inline int Seed::queryPos() const
{
	return m_pos1;
}

inline void Seed::setQueryPos(int pos)
{
	m_pos1 = pos;
}

inline int Seed::subjectPos() const
{
	return m_pos2;
}

inline void Seed::setSubjectPos(int pos)
{
	m_pos2 = pos;
}

inline int Seed::length() const
{
	return m_length;
}

inline void Seed::setLength(int len)
{
	m_length = len;
}

inline int Seed::queryEnd() const
{
	return m_pos1 + m_length - 1;
}

inline int Seed::subjectEnd() const
{
	return m_pos2 + m_length - 1;
}

inline int Seed::queryIdx() const
{
	return q_idx;
}
