# Supplementary material for: RAPSearch: a fast protein similarity search tool for short reads
Source: BMC Bioinformatics. 2011 May 15;12:159. doi: 10.1186/1471-2105-12-159 (PMC3113943; doi:10.1186/1471-2105-12-159)
Supplement: Additional file 2 — RAPSearch package. A package of RAPSearch source codes, implemented in C++. [file 1471-2105-12-159-S2.GZ › RAPSearch1.0/Src/Complement.h]

#ifndef __COMPLEMENT_H__
#define __COMPLEMENT_H__

class Sequence;

class Complement
{
	public:
		static Sequence* com(Sequence* seq);
		static char com(char base);
};


#endif // __COMPLEMENT_H__
