# Supplementary material for: RAPSearch: a fast protein similarity search tool for short reads
Source: BMC Bioinformatics. 2011 May 15;12:159. doi: 10.1186/1471-2105-12-159 (PMC3113943; doi:10.1186/1471-2105-12-159)
Supplement: Additional file 2 — RAPSearch package. A package of RAPSearch source codes, implemented in C++. [file 1471-2105-12-159-S2.GZ › RAPSearch1.0/Src/Seg.cpp]

#include "Seg.h"
#include "lnfac.h"

unsigned char   aaflag[128];

int state_cmp(const void *s1, const void *s2)
{
	return ( *(int*)s2 - *(int*)s1 );
        //return *s2 - *s1;
}

//---------------------------------
Seg::Seg(void)
{
	initialize(12);
}
Seg::Seg(int window_inp)
{
	initialize(window_inp);
}

void Seg::initialize(int window_inp)
{
	window = window_inp;
	locut = 2.2;
	hicut = 2.5;

	downset = 0;
	upset = 1;

	hilenmin = 0;
	overlaps = FALSE;
	hionly = FALSE;
	loonly = FALSE;
	entinfo = TRUE;
	singleseq = FALSE;
	prettyseq = FALSE;
	prettytree = TRUE;
	charline = 60;
	maxtrim = 100;

	getwin_init();

   	entropy_init(window);

}

Seg::~Seg(void)
{
	free(entray);
}

void Seg::getwin_init(void)
{
        char    *cp, *cp0;
        int             i;
        char    c;

        for (i = 0; i < sizeof(aaindex)/sizeof(aaindex[0]); ++i) {
                aaindex[i] = 20;
                aaflag[i] = TRUE;
        }

        for (cp = cp0 = "ACDEFGHIKLMNPQRSTVWY"; (c = *cp) != '\0'; ++cp) {
                i = cp - cp0;
                aaindex[c] = i;
                aaindex[tolower(c)] = i;
                aachar[i] = tolower(c);
                aaflag[c] = FALSE;
                aaflag[tolower(c)] = FALSE;
        }
        return;
}

//---------------------------------
char* Seg::maskseq(const char *fastaseq)
{
   	Segment *segs;
   	int ctime;

	Sequen *seq = openseq(fastaseq);

      	segs = (Segment *) NULL;
      	segseq(seq, &segs, 0);
      	mergesegs(seq, segs);
      	char *masked = singreport(seq, segs);

      	freesegs(segs);
	closeseq(seq);

	return masked;
}

/*---------------------------------------------------------------(segment)---*/

void Seg::segseq(Sequen *seq, Segment **segs, int offset)
{
	Segment *seg, *leftsegs;
   	Sequen *leftseq;
   	int first, last, lowlim;
   	int loi, hii, i;
   	int leftend, rightend, lend, rend;
   	double *H;
   	H = seqent(seq);
   	if (H==NULL) return;

   	first = downset;
   	last = seq->length - upset;
   	lowlim = first;

   	for (i=first; i<=last; i++) {
      		if (H[i]<=locut && H[i]!=-1) {
         		loi = findlo(i, lowlim, H);
         		hii = findhi(i, last, H);

         		leftend = loi - downset;
         		rightend = hii + upset - 1;
         		//rightend = hii + upset;

         		trim(openwin(seq, leftend, rightend-leftend+1), &leftend, &rightend);

         		if (i+upset-1<leftend) {   /* check for trigger window in left trim */
            			lend = loi - downset;
            			rend = leftend - 1;

            			leftseq = openwin(seq, lend, rend-lend+1);
            			leftsegs = (Segment *) NULL;
            			segseq(leftseq, &leftsegs, offset+lend);
            			if (leftsegs!=NULL) {
			               if (*segs==NULL) *segs = leftsegs;
			               else appendseg(*segs, leftsegs);
              			}
		            	closewin(leftseq);

           		}

         		seg = (Segment *) malloc(sizeof(Segment));
         		seg->begin = leftend + offset;
         		seg->end = rightend + offset;
         		seg->next = (Segment *) NULL;

         		if (*segs==NULL) *segs = seg;
         		else appendseg(*segs, seg);

         		i = min(hii, rightend+downset);
         		lowlim = i + 1;
        	}
     	}

   	free(H);
   	return;
}

int Seg::min(int a, int b)
{
   if (a<b) {return(a);}
   else {return(b);}
}

Sequen* Seg::openwin(Sequen *parent, int start, int length)
{
	Sequen *win;
   	int i;

   	if (start<0 || length<0 || start+length>parent->length) {
      		return((Sequen *) NULL);
     	}

   	win = (Sequen *) malloc(sizeof(Sequen));

   	win->start = start;
   	win->length = length;
	win->seq = parent->seq + start;
	win->punctuation = FALSE;

	win->parent = parent;

	win->entropy = -2.;
	win->composition = (int *) NULL;
	win->state = (int *) NULL;

	stateon(win);

	return win;
}

void Seg::stateon(Sequen *win)
{
	register int	aa, nel, c;

	if (win->composition == NULL)
		compon(win);

	win->state = (int *) malloc(21*sizeof(win->state[0]));

	for (aa = nel = 0; aa < 20; ++aa) {
		if ((c = win->composition[aa]) == 0)
			continue;
		win->state[nel++] = c;
	}
	for (aa = nel; aa < 21; ++aa)
		win->state[aa] = 0;

	qsort(win->state, nel, sizeof(int), state_cmp);

	win->entropy = entropy_cal(win->state);

	return;
}

void Seg::compon(Sequen *win)
{
	register int	*comp;
	register int	aa;
	register char	*seq, *seqmax;

	win->composition = comp = (int *) calloc(20*sizeof(*comp), 1);
	seq = win->seq;
	seqmax = seq + win->length;

	while (seq < seqmax) {
		aa = *seq++;
		if (!aaflag[aa])
			comp[aaindex[aa]]++;
	}

	return;
}

void Seg::enton(Sequen *win)
{
   	if (win->state==NULL) {stateon(win);}

   	win->entropy = entropy_cal(win->state);

   	return;
}

/*----------------------------------------------------------------(seqent)---*/

double* Seg::seqent(Sequen *seq)
{
  	Sequen *win;
   	double *H;
   	int i, first, last;

   	if (window>seq->length) {
      		return((double *) NULL);
     	}

   	H = (double *) malloc(seq->length*sizeof(double));

   	for (i=0; i<seq->length; i++) {
      		H[i] = -1.;
     	}

   	win = openwin(seq, 0, window);
   	enton(win);

   	first = downset;
   	last = seq->length - upset;

   	for (i=first; i<=last; i++) {
      		if (seq->punctuation && hasdash(win)) {
			H[i] = -1;
		        shiftwin1(win);
         		continue;
		}
      		H[i] = win->entropy;
      		shiftwin1(win);
     	}

  	closewin(win);
   	return(H);
}

Bool Seg::shiftwin1(Sequen *win)
{
	register int	j, length;
	register int	*comp;

	length = win->length;
	comp = win->composition;

	if ((++win->start + length) > win->parent->length) {
		--win->start;
		return FALSE;
	}

	if (!aaflag[j = win->seq[0]])
		decrementsv(win->state, comp[aaindex[j]]--);

	j = win->seq[length];
	++win->seq;

	if (!aaflag[j])
		incrementsv(win->state, comp[aaindex[j]]++);

	if (win->entropy > -2.)
		win->entropy = entropy_cal(win->state);

	return TRUE;
}

/*---------------------------------------------------------------(hasdash)---*/

Bool Seg::hasdash(Sequen *win)
{
	register char	*seq, *seqmax;

	seq = win->seq;
	seqmax = seq + win->length;

	while (seq < seqmax) {
		if (*seq++ == '-')
			return TRUE;
	}
	return FALSE;
}

/*----------------------------------------------------------------(findlo)---*/

int Seg::findlo(int i, int limit, double *H)
{
	int j;

   	for (j=i; j>=limit; j--) {
      		if (H[j]==-1) break;
      		if (H[j]>hicut) break;
     	}

   	return(j+1);
}

/*----------------------------------------------------------------(findhi)---*/

int Seg::findhi(int i, int limit, double *H)
{
  	int j;
   	for (j=i; j<=limit; j++) {
      		if (H[j]==-1) break;
      		if (H[j]>hicut) break;
     	}

   	return(j-1);
}

/*------------------------------------------------------------------(trim)---*/

void Seg::trim(Sequen *seq, int *leftend, int *rightend)
{
	Sequen *win;
   	double prob, minprob;
   	int shift, len, i;
   	int lend, rend;
   	int minlen;

/* fprintf(stderr, "%d %d\n", *leftend, *rightend);  */

   	lend = 0;
   	rend = seq->length - 1;
   	minlen = 1;
   	if ((seq->length-maxtrim)>minlen) minlen = seq->length-maxtrim;

   	minprob = 1.;
   	for (len=seq->length; len>minlen; len--) {
      		win = openwin(seq, 0, len);
      		i = 0;

      		shift = TRUE;
      		while (shift) {
         		prob = getprob(win->state, len);
         		if (prob<minprob) {
            			minprob = prob;
            			lend = i;
            			rend = len + i - 1;
           		}
         		shift = shiftwin1(win);
         		i++;
        	}
      		closewin(win);
     	}

/* fprintf(stderr, "%d-%d ", *leftend, *rightend);  */

   	*leftend = *leftend + lend;
   	*rightend = *rightend - (seq->length - rend - 1);

/* fprintf(stderr, "%d-%d\n", *leftend, *rightend);  */

   	closewin(seq);
   	return;
}

/*---------------------------------------------------------------(getprob)---*/

#define LN20	2.9957322735539909
double Seg::getprob(int *sv, int total)
{
	double ans, totseq;

   	totseq = ((double) total) * LN20;

   	ans = lnass(sv) + lnperm(sv, total) - totseq;

   	return(ans);
}

/*----------------------------------------------------------------(lnperm)---*/

double Seg::lnperm(int *sv, int tot)
{
	double ans;
   	int i;

   	ans = lnfac[tot];

   	for (i=0; sv[i]!=0; i++)  {
      		ans -= lnfac[sv[i]];
     	}

   	return(ans);
}

/*-----------------------------------------------------------------(lnass)---*/

//double Seg::lnass(register int *sv)
double Seg::lnass(int *sv)
{
	double	ans;
	register int	svi, svim1;
	register int	thisclass, total;
	register int    i;

	ans = lnfac[20];
	if (sv[0] == 0)
		return ans;

	total = 20;
	thisclass = 1;
	svim1 = sv[0];
	for (i=0;; svim1 = svi) {
	        if (++i==20) {
		        ans -= lnfac[thisclass];
                        break;
		      }
		else if ((svi = *++sv) == svim1) {
			thisclass++;
			continue;
		}
		else {
			total -= thisclass;
			ans -= lnfac[thisclass];
			if (svi == 0) {
				ans -= lnfac[total];
				break;
			}
			else {
				thisclass = 1;
				continue;
			}
		}
	}

	return ans;
}

/*-------------------------------------------------------------(mergesegs)---*/

void Seg::mergesegs(Sequen *seq, Segment *segs)
{
	Segment *seg, *nextseg;
   	int len;

   	if (overlaps) return;
   	if (segs==NULL) return;

   	if (segs->begin<hilenmin) segs->begin = 0;

   	seg = segs;
   	nextseg = seg->next;

   	while (nextseg!=NULL) {
      		if (seg->end>=nextseg->begin) {                /* overlapping segments */
         		seg->end = nextseg->end;
         		seg->next = nextseg->next;
         		free(nextseg);
         		nextseg = seg->next;
         		continue;
        	}
      		len = nextseg->begin - seg->end - 1;
      		if (len<hilenmin) {                           /* short hient segment */
         		seg->end = nextseg->end;
         		seg->next = nextseg->next;
         		free(nextseg);
         		nextseg = seg->next;
         		continue;
        	}
      		seg = nextseg;
      		nextseg = seg->next;
     	}

   	len = seq->length - seg->end - 1;
   	if (len<hilenmin) seg->end = seq->length - 1;

   	return;
}

/*------------------------------------------------------------(singreport)---*/

char* Seg::singreport(Sequen *seq, Segment *segs)
{
	char	*proseq, *proseqmax;
	Segment	*seg;
	int	begin, end, i, ctr;
	char	*maskedseq = new char[seq -> length + 1];
	maskedseq[0] = 0;
	int	add = 0;

	proseq = seq->seq;
	proseqmax = proseq + seq->length;
	upper(proseq, seq->length);

	for (seg=segs; seg!=NULL; seg=seg->next) {
		begin = seg->begin;
		end = seg->end;
		memset(proseq + begin, 'x', end - begin +1);
		//memset(proseq + begin, 'X', end - begin +1);
	}

	for (i=0, ctr=0; proseq < proseqmax; ++i, ++ctr, ++proseq) {
		maskedseq[add ++] = *proseq;
	}

	maskedseq[add] = 0;

	return maskedseq;
}


/*-------------------------------------------------------------(appendseg)---*/

void Seg::appendseg(Segment *segs, Segment *seg)
{
	Segment *temp;

   	temp = segs;
   	while (1) {
      		if (temp->next==NULL) {
         		temp->next = seg;
         		break;
        	}
      		else {
         		temp = temp->next;
        	}
     	}

   	return;
}

/*--------------------------------------------------------------(freesegs)---*/

void Seg::freesegs(Segment *segs)
{
	Segment *temp;

   	while (segs!=NULL) {
      		temp = segs->next;
      		free(segs);
      		segs = temp;
  	}
}

void Seg::closewin(Sequen *win)
{
   	if (win==NULL) return;

   	if (win->state!=NULL)       free(win->state);
	if (win->composition != NULL) free(win->composition);
	//if (win->seq != NULL)	free(win->seq); //seq is a pointer!

   	free(win);
   	return;
}


#define LN2	0.69314718055994530941723212145818

void Seg::entropy_init(int window)
{
	int	i;
	double	x, xw;

	entray = (double *)malloc((window+1) * sizeof(*entray));
	xw = window;
	for (i = 1; i <= window; ++i) {
		x = i / xw;
		entray[i] = -x * log(x) / LN2;
	}
	thewindow = window;
}

double Seg::entropy_cal(register int *sv)
{
	int	*sv0 = sv;
	register double	ent;
	register int	i, total;
	register int	*svmax;
	register double	xtotrecip, xsv;

	for (total = 0; (i = *sv) != 0; ++sv)
		total += i;
	svmax = sv;
	ent = 0.0;
	if (total == thewindow) {
		for (sv = sv0; sv < svmax; ) {
			ent += entray[*sv++];
		}
		return ent;
	}
	if (total == 0)
		return 0.;

	xtotrecip = 1./(double)total;
	for (sv = sv0; sv < svmax; ) {
		xsv = *sv++;
		ent += xsv * log(xsv * xtotrecip);
	}
	return -ent * xtotrecip / LN2;
}

Sequen* Seg::openseq(const char *fastaseq)
{
	Sequen* win = (Sequen *) malloc(sizeof(Sequen));
	int	length = strlen(fastaseq);
   	win->length = length;
   	win->seq = (char *) malloc(sizeof(char)*length + 1);
   	//memcpy(win->seq, (parent->seq)+start, length);
   	memcpy(win->seq, fastaseq, length);
   	win->seq[length] = '\0';

	win->parent = (Sequen *) NULL;
	win->state = NULL;
	win->composition = NULL;

	stateon(win);
	return win;
}

void Seg::closeseq(Sequen *seq)
{
   	if (seq==NULL) return;

   	if (seq->state!=NULL)       free(seq->state);
   	if (seq->seq != NULL)	free(seq->seq);
	if (seq->composition != NULL) free(seq->composition);
   	free(seq);

 	return;
}

void Seg::decrementsv(register int *sv, register int thisclass)
{
	register int	svi;

	while ((svi = *sv++) != 0) {
		if (svi == thisclass && *sv < thisclass) {
			sv[-1] = svi - 1;
			break;
		}
	}
}

/*-----------------------------------------------------------(incrementsv)---*/

void Seg::incrementsv(register int *sv, int thisclass)
{
	for (;;) {
		if (*sv++ == thisclass) {
			sv[-1]++;
			break;
		}
	}
}

void Seg::upper(register char *string, size_t len)
{
        register char   *stringmax, c;

        for (stringmax = string + len; string < stringmax; ++string)
                if (islower(c = *string))
                        *string = toupper(c);
}
