# Supplementary material for: RAPSearch: a fast protein similarity search tool for short reads
Source: BMC Bioinformatics. 2011 May 15;12:159. doi: 10.1186/1471-2105-12-159 (PMC3113943; doi:10.1186/1471-2105-12-159)
Supplement: Additional file 2 — RAPSearch package. A package of RAPSearch source codes, implemented in C++. [file 1471-2105-12-159-S2.GZ › RAPSearch1.0/Src/PreSearch.cpp]

#include "PreSearch.h"
#include <climits>

//----------------------------------------------------------------------
PreSearch::PreSearch(char *queryfile, char *dbinfofile, char *outfile, char *proteincode, int allowshift) 
{
	initialize(proteincode);
	strcpy(QueryFileName, queryfile);
	SubjectFileName[0] = 0;
	strcpy(OutFileName, outfile);
	AllowFrameShift = allowshift;

	//load word statistics from file
	printf(">>>Load dbinfo %s\n", dbinfofile);

	dbInfo = new DBInfo(aaRepTot, aaRep);
	dbInfo -> LoadInfo(dbinfofile);

	printf("done\n");
	DBSeqRes = dbInfo -> GetReadLen();
	DBSeqNum = dbInfo -> GetReadNum();
}

//----------------------------------------------------------------------
//prepare database only and save to a file
PreSearch::PreSearch(char *subjectfile, char *outfile, char *proteincode, int splitnum) 
{
	initialize(proteincode);

	char	infofile[100];
	sprintf(infofile, "%s.des", outfile);
        FILE* des = openIOStream(infofile, "wt");

	//prepare word statistics (from encoded sequences)
	dbInfo = new DBInfo(aaRepTot, aaRep, 6);
	printf("read seq %s\n", subjectfile);


        FILE* fp = openIOStream(subjectfile, "rt");
	long int	guess_seq, guess_aa;
	guessTotSeq(fp, guess_seq, guess_aa);
	printf("guess seq %ld, aa %ld\n", guess_seq, guess_aa);
	
	//make suffix array of the database 
	printf("build suffixarray\n");
	double	cost = 6.0;
	int	filenum = int((cost * guess_aa) / INT_MAX);
	if(filenum * INT_MAX < cost * guess_aa) filenum += 1;
	if(filenum < 1) filenum = 1;
	if(splitnum > filenum) filenum = splitnum;
	printf("tot-seq %d filenum %d seq-per %d\n", guess_seq, filenum, guess_seq/filenum);

	char	swtfile[1000], seqfile[1000];
	if(filenum == 1) {
		printf("mark 1\n");
		subject = loadStreamMax(fp, 0, 'P');
		checkSequences(subject);
		sprintf(seqfile, "%s.fbn", outfile);
		saveSequencesBin(seqfile, subject, 0, subject->getCount()); //save sequences
		saveSeqNames(des, subject, 0, subject -> size());
        	MultipleSequence* encSub = encoder -> Encode(subject, ProteinCode);
		printf("encSub prepared\n");
		delete subject; //release subject 
		subject = NULL;

		dbInfo -> CountWords(encSub);

	        BioSuffixArray *sa = new BioSuffixArray;
       	 	makeSuffixArray(encSub, 0, encSub->getCount(), sa);
		printf("save to file\n");
		sprintf(swtfile, "%s.swt", outfile);
		sa -> save2File(swtfile);
		delete sa;
		delete encSub;
	}
	else {
		int	add = 0;
		char	file0[1000];
		sprintf(file0, "%s.lst", outfile);
        	FILE* fp0 = openIOStream(file0, "wt");
		int	maxaa = guess_aa / filenum + 1;
		rewind(fp);
		int	i = 0;
		for(i = 0; i < filenum; i ++) {
			if(i == filenum - 1) subject = loadStreamMax(fp, 0, 'P');
			else subject = loadStreamMax(fp, maxaa, 'P');
			checkSequences(subject);
			saveSeqNames(des, subject, 0, subject -> size());

			sprintf(seqfile, "%s.fbn.%d", outfile, i);
			saveSequencesBin(seqfile, subject, 0, subject->getCount()); //save sequences

        		MultipleSequence* encSub = encoder -> Encode(subject, ProteinCode);
			int	tot = subject -> getCount(); 
			delete subject; //release subject 
			subject = NULL;

			dbInfo -> CountWords(encSub);

		       	BioSuffixArray *sa = new BioSuffixArray;
			printf("\nprepare suffix file %d sequence start at %d, tot %d\n", i, add, tot);
       		 	makeSuffixArray(encSub, 0, tot, sa);

			sprintf(swtfile, "%s.swt.%d", outfile, i);
			sa -> save2File(swtfile); //save suffix 
			delete sa;
			delete encSub;

			add += tot;
			fprintf(fp0, "%s %d\n", swtfile, tot);
		}
		fclose(fp0);
	}

	fclose(des); //close seq name file

	dbInfo -> SummaryWords();
	sprintf(infofile, "%s.inf", outfile);
	dbInfo -> SaveInfo(infofile);
}

//----------------------------------------------------------------------
void PreSearch::saveWord(char *file)
{
	dbInfo -> SaveWord(file);
}

//----------------------------------------------------------------------
PreSearch::~PreSearch(void)
{
	delete seg;
	delete segsht;
	delete dbInfo;
}

//----------------------------------------------------------------------
void PreSearch::initialize(char *proteincode)
{
	strcpy(ProteinCode, proteincode);
	encoder = new EncodeProtein(ProteinCode);
	aaRepTot = encoder -> GetAaCode(aaRep);
	sa = NULL;
	query = NULL;
	NucLen = NULL;

	SEGon = 1; //mask the protein sequences using SEG algorithm
	seg = new Seg(12);
	segsht = new Seg(DEFAULT_SEED);
	substart = NULL;
	sa = NULL;
	splitnum = 0;
}

//----------------------------------------------------------------------
void PreSearch::guessQueryType(FILE *fp)
{
	char	seq[10001], str[1001];
	while (!feof(fp)) {
		str[0] = 0;
		fgets(str, 1000, fp);
		if(str[0] == '>' || str[0] == '\n') continue;
		else strcat(seq, str);
		if(strlen(seq) >= 9000) break;
	}
	rewind(fp);
	char	nuc[] = "ATCGatcgUu";
	int	i, j;
	int	add = 0;
	for(i = 0; i < strlen(seq); i ++) {
		for(j = 0; j < 10; j ++) {
			if(seq[i] == nuc[j]) break;
		}
		if(j < 10) add += 1;
	}

	if(add > strlen(seq) * 0.98)	{ 
		SeqType = 'N';
		printf("Queries are nucleotide sequences\n");
	}
	else {
		SeqType = 'P';
		printf("Queries are protein sequences\n");
	}
	SeqPerQuery = 1;
	if(SeqType == 'N') {
		Mode = 6;
		if(AllowFrameShift) {
			SeqPerQuery = 3;
		}
	}	
	else {
		Mode = 1;
	}
}

//----------------------------------------------------------------------
int PreSearch::readQuery(FILE *fp, int maxlen)
{
	int	readlen;
	query = loadStreamMax(fp, maxlen, SeqType);
	if(!query || !query -> size()) {
		return 0;
	}
	if(SeqType == 'N') {
		//assign the length of the original nucleotides to NucLen
		NucLen = new int[query -> size() / Mode];
		for(int i = 0; i < query -> size(); i += Mode) {
			int	j = i / Mode;
			NucLen[j] = 3 * query -> lengthAt(i);
			if(query -> lengthAt(i) == query -> lengthAt(i + 1)) {
				if(query -> lengthAt(i + 1) == query -> lengthAt(i + 2))
					NucLen[j] += 2;
				else
					NucLen[j] += 1;
			}
		}
	}
	else	{
		printf("Query: protein=%d\n", query -> size());
	}
	return query -> size();
}

//----------------------------------------------------------------------
void PreSearch::dbStatics(char *filename, int *num, int *res)
{
        FILE* fp0 = openIOStream(filename, "rt");
        int     totbase = 0;
        int     count = 0;
	char 	buf[MAX_BUF];
        while (fgets(buf, MAX_BUF, fp0))
        {
		if(buf[0] == '>') {
			count += 1;
		}
		else {
			int	len = 0;
			for(int i = 0; i < strlen(buf); i ++) {
				if((buf[i] >= 'A' && buf[i] <= 'Z') || (buf[i] >= 'a' && buf[i] <= 'z'))
					len ++;
			}
			totbase += len;
		}
        }
        fclose(fp0);
	
	*num = count;
	*res = totbase;
}

//----------------------------------------------------------------------
void PreSearch::setMultSuffix(char *basename)
{
	strcpy(BaseName, basename);
	char	str[1001], filename[1000];
	sprintf(filename, "%s.lst", basename);	
	splitnum = 0;
        FILE* list = fopen(filename, "rt");
        if(list)
        {
		int	num;
		substart = new int[1000];
		substart[0] = 0;
		while(!feof(list)) {
			str[0] = 0;
			fgets(str, 1000, list);
			if(str[0] == 0) break; 
			splitnum += 1;
			sscanf(str, "%*s%d", &num);
			substart[splitnum] = substart[splitnum - 1] + num;
		}
		fclose(list);
	}
	else {
		splitnum = 1;
	}
}

//----------------------------------------------------------------------
void PreSearch::process(void)
{
	printf(">>>Start searching\n");
	printf("QueryFile %s\n", QueryFileName);
	FILE* queryfp = openIOStream(QueryFileName, "rt");
	//if query sequences are nucleotide, then do six-frame translation
	guessQueryType(queryfp);

	int	QueryBeg = 0;
	int	i, j, n, s, tothit, totseed, totsubject;
	char	OutFileName1[100], OutFileName2[100];
	sprintf(OutFileName1, "%s.m8", OutFileName);
	sprintf(OutFileName2, "%s.aln", OutFileName);
	FILE* fp1 = openIOStream(OutFileName1, "w");
	FILE* fp2 = openIOStream(OutFileName2, "w");
printf("outfile %s %s\n", OutFileName1, OutFileName2);
	saveHeader(fp1);
	BlastStat	*bigsig = new BlastStat(AllowFrameShift, DBSeqRes, DBSeqNum);
	ExpSearch	*test = new ExpSearch(SeqType, ProteinCode, encoder, AllowFrameShift, bigsig);

	char	snamefile[100];
	sprintf(snamefile, "%s.des", BaseName);
	int	totseq = dbInfo -> GetReadNum();
printf("totseq %d\n", totseq);

	char	**sname = new char*[totseq];
	loadSeqNames(snamefile, sname);
printf("seqNames loaded, first seq %s last %s\n", sname[0], sname[totseq - 1]);

	if(splitnum == 1) {
		sprintf(SAFileName, "%s.swt", BaseName);
		//make suffix array of the database 
		printf(">>>Load suffix array\n");
       	 	BioSuffixArray *sa = new BioSuffixArray;
        	readSuffixArray(sa, SAFileName);
		while(readQuery(queryfp, MAXLEGQ)) { //divide the query database if too big
			char	subjectfile[100];
			sprintf(subjectfile, "%s.fbn", BaseName);
			test -> doSearch(query, NucLen, subjectfile, sname, sa, dbInfo, fp1, fp2);
			QueryBeg += int(query -> size() / Mode);
			if(query) delete query;
			if(NucLen) delete[] NucLen;
			query = NULL;
			NucLen = NULL;
		}
		delete sa;
	}
	else if(splitnum > 1) {
		char	**swtfiles = new char*[splitnum];
		char	**seqfiles = new char*[splitnum];
		for(i = 0; i < splitnum; i ++) {
			swtfiles[i] = new char[200];
			seqfiles[i] = new char[200];	
			sprintf(swtfiles[i], "%s.%s.%d", BaseName, "swt", i); 
			sprintf(seqfiles[i], "%s.%s.%d", BaseName, "fbn", i); 
		}
		while(readQuery(queryfp, MAXLEGQ)) { //divide the query database if too big
			test -> doSearch(query, NucLen, splitnum, swtfiles, seqfiles, sname, dbInfo, fp1, fp2);
			QueryBeg += int(query -> size() / Mode);
			printf("%d queries processed\n", QueryBeg);
			if(query) delete query;
			if(NucLen) delete[] NucLen;
			query = NULL;
			NucLen = NULL;
		}
		for(i = 0; i < splitnum; i ++) {
			delete[] swtfiles[i];
			delete[] seqfiles[i];
		}
		delete[] swtfiles;
		delete[] seqfiles;
	}
	fclose(fp1);
	fclose(fp2);
	fclose(queryfp);
	delete test;
	delete bigsig;
}


//----------------------------------------------------------------------
void PreSearch::makeSuffixArray(MultipleSequence* seqs, int start, int no, BioSuffixArray* sa)
{
	NOW(stderr); fprintf(stderr, ">>>Construct suffix array\n");

	if ( !sa->sort(seqs, start, no) || !sa->computeLcp() )
	{
		fprintf(stderr, "Error in building suffix array\n");
		exit(-2);
	}
}

//----------------------------------------------------------------------
void PreSearch::readSuffixArray(BioSuffixArray* sa, char *filename)
{
        FILE    *fp;
        if((fp=fopen(filename, "rb"))==NULL) {
                printf("Cannot open file %s.\n", filename);
        }

	sa -> readFmFile(fp);

	fclose(fp);
}

//----------------------------------------------------------------------
int PreSearch::findAtypical(const char* seq, int beg, int end)
{
	for(int i = beg; i < end; i ++) {
		if (seq[i] == STOP_AA || seq[i] == STOP_AA1 || seq[i] == UNKNOWN_AA || seq[i] == UNKNOWN_AA0 || seq[i] == UNKNOWN_AA1)
			return i;
	}
	return -1;
}

//----------------------------------------------------------------------
int PreSearch::atypical(char aa)
{
	if (aa == STOP_AA || aa == STOP_AA1 || aa == UNKNOWN_AA || aa == UNKNOWN_AA0 || aa == UNKNOWN_AA1)
		return 1;
	else
		return 0;
}

//----------------------------------------------------------------------
void PreSearch::guessTotSeq(FILE* fp, long int &seq, long int &aa)
{
	char	str[1001];
	seq = aa = 0;
	while(!feof(fp)) {
		fgets(str, 1000, fp);
		if(str[0] == '>') seq += 1;
		else {
			aa += strlen(str);
		}
	}
	rewind(fp);
}

//----------------------------------------------------------------------
MultipleSequence* PreSearch::loadStreamMax(FILE* fp, int maxlen, char type)
{
        int 	ch;
        long int 	count = 0;
	int	len = 0;
        MultipleSequence* seq = new MultipleSequence();
        
        while (!feof(fp))
        {
                while ( (ch = fgetc(fp)) != EOF && ch != '>') ;
                
                if (ch == EOF) break;
                Sequence* s = new Sequence;
                loadHeader(fp, s);
                loadSequence(fp, s);
		if(type == 'P') {
                	s->sequence()->resize(s->getLength());
       	         	s->setIndex(len);
                	seq->add(s);
                	count += s -> getLength();
			len ++;
		}
		else {
			//six-frame translation
			count += 2 * (s -> getLength()); //NOT exact count
			translate(seq, s, len);
			delete s;
			len += 6;
		}
                if (maxlen != 0 && count >= maxlen) {
                        break;
                }
        }
        return seq;
}

//----------------------------------------------------------------------
void  PreSearch::translate(MultipleSequence *seq, Sequence *s, int idx)
{
	int	frame;
	for (frame = 0; frame < 3; frame ++) 
	{
		Sequence *st = s -> translate(frame, -1);
               	st->sequence()->resize(st->getLength());
		st->setHeader(s->getHeader());

		//the peptides translated from the same nucleotide seq has the same index
               	st->setIndex(idx ++);

		//note here the STOP_AA -> UNKNOWN_AA 
		if(SEGon == 1) {
			char	*masked;
			if(st -> getLength() >= 12) { //normal SEG window
				masked = seg -> maskseq(st -> getSequence());
			}
			else	{
				masked = segsht -> maskseq(st -> getSequence());
			}
			st->maskORF(masked);	
			delete[] masked;
		}
		//st->maskShortORF(MaskShortLen);
     	        seq->add(st);
	}
	Sequence *sr = s -> reverseComplement();
	for (frame = 0; frame < 3; frame ++) 
	{
		Sequence *st = sr -> translate(frame, -1);
	        st->sequence()->resize(st->getLength());
		st->setHeader(s->getHeader());

		//the peptides translated from the same nucleotide seq has the same index
       		st->setIndex(idx ++);

		if(SEGon == 1) {
			char	*masked;
			if(st -> getLength() >= 12) {
				masked = seg -> maskseq(st -> getSequence());
			}
			else {
				masked = segsht -> maskseq(st -> getSequence());
			}
			st->maskORF(masked);	
			delete[] masked;
		}
		//st->maskShortORF(MaskShortLen);
	       	seq->add(st);
	}	
	delete sr;
}

//----------------------------------------------------------------------
bool PreSearch::loadSequence(FILE* fp, Sequence* seq)
{
        int ch;
        while ( (ch = fgetc(fp)) != EOF )
        {
                if (ch == '>') { ungetc(ch, fp); break; }
                if (!isspace(ch)) seq->addResidue(toupper(ch));
        }

        return !ferror(fp);
}

//----------------------------------------------------------------------
bool PreSearch::loadHeader(FILE* fp, Sequence* seq)
{
   	// read the header of fasta
   	char buf[1024];
        	int n = sizeof(buf);

   	if (!fgets(buf, n, fp))
   	{
      		fprintf(stderr, "Error: the file does not contain header\n");
      		return false;
   	}

        int len = strlen(buf);
        if (buf[len-1] == '\n')
        {
                buf[len-1] = '\0';
                seq->setHeader(buf);
        }
        else
        {
                seq->setHeader(buf);
                while (fgetc(fp) != '\n')       // remove header over threshold length
                        if (feof(fp) || ferror(fp)) return false;
        }
        return true;
}

//----------------------------------------------------------------------
void PreSearch::saveHeader(FILE* out)
{
	fprintf(out, "# RAPSearch\n# Job submitted: ");
	NOW(out);
	fprintf(out, "# Query : %s\n", QueryFileName);
	fprintf(out, "# Subject : %s\n", BaseName);
	fprintf(out, "# Fields: Query\tSubject\tidentity\taln-len\tmismatch\tgap-openings\tq.start\tq.end\ts.start\ts.end\tlog(e-value)\tbit-score\n");
}

void PreSearch::saveSeqNames(FILE *fp, MultipleSequence *seq, int start, int no)
{
	for(int i = 0; i < no; i ++) {
		int	j = i + start;
		fprintf(fp, "%s\n", seq->at(j)->getId().c_str());
	}
	printf("%d sequence names saved\n", seq->size());
}

void PreSearch::loadSeqNames(char *filename, char **sname)
{
	FILE	*inp = openIOStream(filename, "r");
	int	add = 0;
	char	str[101], tmp[100];
	while(!feof(inp)) {
		str[0] = 0;
		fgets(str, 101, inp);
		if(str[0] == 0) break; 
		sscanf(str, "%s", tmp);
		sname[add] = new char[strlen(tmp) + 1];
		strcpy(sname[add ++], tmp);
	}
	fclose(inp);
}

void PreSearch::saveSequences(char *filename, MultipleSequence *seq, int start, int no)
{
	FILE	*out = openIOStream(filename, "w");
	for(int i = 0; i < no; i ++) {
		int	j = i + start;
		fprintf(out, ">%s\n%s\n", seq->at(j)->getId().c_str(), seq->at(j)->getSequence());
	}
	fclose(out);
}

void PreSearch::saveSequencesBin(char *filename, MultipleSequence *seq, int start, int no)
{
	FILE	*fp = openIOStream(filename, "wb");
	int	*sbeg = new int[no + 1];
	
	int	i, j, k;
	int	totaa = 0;
	for(i = 0; i < no; i ++) {
		j = i + start;
		sbeg[i] = totaa;
		totaa += seq->at(j)->getLength();  
	}
	sbeg[i] = totaa;
	char	*aaseq = new char[totaa + 1];
	const char* aseq;
	int	totaa1 = 0;
	for(i = 0; i < no; i ++) {
		j = i + start;
		aseq = seq->at(j)->getSequence();
		for(k = 0; k < strlen(aseq); k ++) {
			aaseq[totaa1 ++] = aseq[k];
		}
	}
	aaseq[totaa1] = 0;

        fwrite(&no, sizeof(int), 1, fp);
        fwrite(&totaa, sizeof(int), 1, fp);
        if(fwrite(sbeg, sizeof(int), no + 1, fp) != no + 1) {
                printf("Write sbeg error.\n");
                exit(0);
        }
        if(fwrite(aaseq, sizeof(char), totaa, fp) != totaa) {
                printf("Write aaseq error.\n");
                exit(0);
        }
	delete[] sbeg;
	delete[] aaseq;	
	
	fclose(fp);
}

//----------------------------------------------------------------------
void PreSearch::checkSequences(MultipleSequence* seqs)
{
	if (!seqs || !seqs->size())
	{
     		fprintf(stderr, "Error in Sequence loading\n");
      		exit(-2);
	}
}

//----------------------------------------------------------------------
FILE* PreSearch::openIOStream(const char *fileName, const char *mode)
{
	FILE* os = fopen(fileName, mode);
	if (!os)
	{
		fprintf(stderr, "Can't create file : %s with mode %s\n", fileName ? fileName : "stdout", mode);
		exit(-1);
	}
	return os;
}
