# Supplementary material for: RAPSearch: a fast protein similarity search tool for short reads
Source: BMC Bioinformatics. 2011 May 15;12:159. doi: 10.1186/1471-2105-12-159 (PMC3113943; doi:10.1186/1471-2105-12-159)
Supplement: Additional file 2 — RAPSearch package. A package of RAPSearch source codes, implemented in C++. [file 1471-2105-12-159-S2.GZ › RAPSearch1.0/Src/Reverse.h]

#ifndef __REVERSE_H__
#define __REVERSE_H__

class Sequence;

class Reverse
{
	public:
		static Sequence* rev(Sequence* seq);
		static int toReversePosition(int len, int pos);
		static int toReverseStart(int len, int pos, int width);
};

#include "Reverse.inl"

#endif // __REVERSE_H__
