# Supplementary material for: RAPSearch: a fast protein similarity search tool for short reads
Source: BMC Bioinformatics. 2011 May 15;12:159. doi: 10.1186/1471-2105-12-159 (PMC3113943; doi:10.1186/1471-2105-12-159)
Supplement: Additional file 2 — RAPSearch package. A package of RAPSearch source codes, implemented in C++. [file 1471-2105-12-159-S2.GZ › RAPSearch1.0/Src/genwin.c]

/*****************************************************************************/
/***   (genwin.c)                                                          ***/
/*****************************************************************************/

/*--------------------------------------------------------------(includes)---*/

#include "genwin.h"

/*---------------------------------------------------------------(defines)---*/

#define STRSIZE 100

/*----------------------------------------------------------------(protos)---*/

struct Sequence *readentry();

/*---------------------------------------------------------------(globals)---*/

char *blastdbs[] =
  {"bba", "bbn", "embl", "gbupdate", "genbank", "genpept", "gpupdate",
   "nr", "nrdb", "nrdb.shuf", "pir", "pseq", "swissprot", "tfdaa"};

int nblastdbs = 14;

#ifndef MIN
#define MIN(a,b) ((a) <= (b) ? (a) : (b))
#endif

char *blastdir = "/net/cruncher/usr/ncbi/db/fasta/";
char *indexdir = "/net/cruncher/usr/ncbi/db/index/";

int nabets;
struct Alphabet **abets;
int ntvecs;
struct TransVector **tvecs;
int nsvecs;
struct ScoreVector **svecs;
int nsmats;
struct ScoreMatrix **smats;

int aaindex[128];
unsigned char	aaflag[128];
char aachar[20];

struct strlist
  {
   char string[STRSIZE];
   struct strlist *next;
  } *str, *curstr;

/*---------------------------------------------------------------(tmalloc)---*/

#define TESTMAX 1000
void *tmalloc();
int record_ptrs[TESTMAX] = {0,0,0,0};
int rptr = 0;

/*------------------------------------------------------------(genwininit)---*/

genwininit()
{
	char	*cp, *cp0;
	int		i;
	char	c;

	for (i = 0; i < sizeof(aaindex)/sizeof(aaindex[0]); ++i) {
		aaindex[i] = 20;
		aaflag[i] = TRUE;
	}
		
	for (cp = cp0 = "ACDEFGHIKLMNPQRSTVWY"; (c = *cp) != '\0'; ++cp) {
		i = cp - cp0;
		aaindex[c] = i;
		aaindex[tolower(c)] = i;
		aachar[i] = tolower(c);
		aaflag[c] = FALSE;
		aaflag[tolower(c)] = FALSE;
	}
	return;
}
        
/*-------------------------------------------------------------(opendbase)---*/

extern struct Database *opendbase(name)
  char *name;

  {struct Database *dbase;

   dbase = (struct Database *) malloc(sizeof(struct Database));

   if (blastdb(name))
     {
      dbase->filename = (char *) malloc(strlen(blastdir)+strlen(name)+1);
      dbase->indexname = (char *) malloc(strlen(indexdir)+strlen(name)+1);
      strcpy(dbase->filename, blastdir);
      strcat(dbase->filename, name);
      strcpy(dbase->indexname, indexdir);
      strcat(dbase->indexname, name);
     }
   else
     {
      dbase->filename = (char *) malloc(strlen(name)+1);
      dbase->indexname = (char *) malloc(strlen(name)+1);
      strcpy(dbase->filename, name);
      strcpy(dbase->indexname, name);
     }

   if (strcmp(dbase->filename, "-")==0)
     {
      dbase->fp = stdin;
     }
   else if ((dbase->fp=fopen(dbase->filename, "r"))==NULL)
     {
      free(dbase->filename);
      free(dbase->indexname);
      free(dbase);
      return((struct Database *) NULL);
     }

   dbase->filepos = 0L;

   return(dbase);
  }

/*---------------------------------------------------------------(blastdb)---*/

int blastdb(name)
  char *name;

  {int i;

   for (i=0; i<nblastdbs; i++)
     {
      if (strcmp(name, blastdbs[i])==0) {return(TRUE);}
     }

   return(FALSE);
  }

/*------------------------------------------------------------(closedbase)---*/

extern closedbase(dbase)
  struct Database *dbase;

  {
   fclose(dbase->fp);
   free(dbase->filename);
   free(dbase->indexname);
   free(dbase);

   return;
  }

/*--------------------------------------------------------------(firstseq)---*/

extern struct Sequence *firstseq(dbase)
  struct Database *dbase;

  {
   if (dbase->filepos!=0L)
     {
      dbase->filepos = 0L;
      if (fseek(dbase->fp, dbase->filepos, 0)!=0)
        {fprintf(stderr, "Error positioning file %s for firstseq.\n",
                           dbase->filename);
         exit(1);}
     }

   return(readentry(dbase));
  }

/*---------------------------------------------------------------(nextseq)---*/

extern struct Sequence *nextseq(dbase)
  struct Database *dbase;

  {
   return(readentry(dbase));
  }

/*--------------------------------------------------------------(closeseq)---*/

extern closeseq(seq)
  struct Sequence *seq;

  {
   if (seq==NULL) return;

   if (seq->id!=NULL)          free(seq->id);
   if (seq->name!=NULL)        free(seq->name);
   if (seq->organism!=NULL)    free(seq->organism);
   if (seq->header!=NULL)      free(seq->header);
   if (seq->state!=NULL)       free(seq->state);
   if (seq->composition!=NULL) free(seq->composition);
   free(seq->seq);
   free(seq);
   return;
  }

/*---------------------------------------------------------------(openwin)---*/

extern struct Sequence *openwin(parent, start, length)
  struct Sequence *parent;
  int start, length;

  {struct Sequence *win;
   int i;

   if (start<0 || length<0 || start+length>parent->length)
     {
      return((struct Sequence *) NULL);
     }

   win = (struct Sequence *) malloc(sizeof(struct Sequence));

/*---                                          ---[set links, up and down]---*/

   win->parent = parent;
   if (parent->root==NULL)
     {win->root = parent;}
   else
     {win->root = parent->root;}
   win->children = (struct Sequence **) NULL;

/* parent->children = ***foo***                   ---[not yet implemented]---*/

   win->id = (char *) NULL;
   win->name = (char *) NULL;
   win->organism = (char *) NULL;
   win->header = (char *) NULL;

/*---                          ---[install the local copy of the sequence]---*/

   win->start = start;
   win->length = length;
#if 0
   win->seq = (char *) malloc(sizeof(char)*length + 1);
   memcpy(win->seq, (parent->seq)+start, length);
   win->seq[length] = '\0';
#else
	win->seq = parent->seq + start;
#endif

/*---                          ---[setup window implementation parameters]---*/

/*---                                                 ---[set local flags]---*/

	win->rubberwin = FALSE;
	win->floatwin = FALSE;
	win->punctuation = FALSE;

/*---                                   ---[initially unconfiguerd window]---*/

	win->entropy = -2.;
	win->state = (int *) NULL;
	win->composition = (int *) NULL;
	win->classvec = (char *) NULL;
	win->scorevec = (double *) NULL;

	stateon(win);

	return win;
}

/*---------------------------------------------------------------(nextwin)---*/

extern struct Sequence *nextwin(win, shift)
  struct Sequence *win;
  int shift;

  {
   if ((win->start+shift)<0 ||
       (win->start+win->length+shift)>win->parent->length)
     {
      return((struct Sequence *) NULL);
     }
   else
     {
      return(openwin(win->parent, win->start+shift, win->length));
     }
  }

/*--------------------------------------------------------------(shiftwin1)---*/
static void	decrementsv(), incrementsv();

extern int shiftwin1(win)
	struct Sequence	*win;
{
	register int	j, length;
	register int	*comp;

	length = win->length;
	comp = win->composition;

	if ((++win->start + length) > win->parent->length) {
		--win->start;
		return FALSE;
	}

	if (!aaflag[j = win->seq[0]])
		decrementsv(win->state, comp[aaindex[j]]--);

	j = win->seq[length];
	++win->seq;

	if (!aaflag[j])
		incrementsv(win->state, comp[aaindex[j]]++);

	if (win->entropy > -2.)
		win->entropy = entropy(win->state);

	return TRUE;
}

/*--------------------------------------------------------------(closewin)---*/

extern closewin(win)
  struct Sequence *win;

  {
   if (win==NULL) return;

   if (win->state!=NULL)       free(win->state);
   if (win->composition!=NULL) free(win->composition);
   if (win->classvec!=NULL)    free(win->classvec);
   if (win->scorevec!=NULL)    free(win->scorevec);

   free(win);
   return;
  }

/*----------------------------------------------------------------(compon)---*/

extern compon(win)
	struct Sequence	*win;
{
	register int	*comp;
	register int	aa;
	register char	*seq, *seqmax;

	win->composition = comp = (int *) calloc(20*sizeof(*comp), 1);
	seq = win->seq;
	seqmax = seq + win->length;

	while (seq < seqmax) {
		aa = *seq++;
		if (!aaflag[aa])
			comp[aaindex[aa]]++;
	}

	return;
}

/*---------------------------------------------------------------(stateon)---*/

static int state_cmp(s1, s2)
	int	*s1, *s2;
{
	return *s2 - *s1;
}

extern stateon(win)
	struct Sequence	*win;
{
	register int	aa, nel, c;

	if (win->composition == NULL)
		compon(win);

	win->state = (int *) malloc(21*sizeof(win->state[0]));

	for (aa = nel = 0; aa < 20; ++aa) {
		if ((c = win->composition[aa]) == 0)
			continue;
		win->state[nel++] = c;
	}
	for (aa = nel; aa < 21; ++aa)
		win->state[aa] = 0;

	qsort(win->state, nel, sizeof(win->state[0]), state_cmp);

	return;
}

/*-----------------------------------------------------------------(enton)---*/

extern enton(win)
  struct Sequence *win;

  {
   if (win->state==NULL) {stateon(win);}

   win->entropy = entropy(win->state);

   return;
  }

/*---------------------------------------------------------------(entropy)---*/
static int		thewindow;
static double	*entray;

#define LN2	0.69314718055994530941723212145818

void
entropy_init(window)
	int	window;
{
	int		i;
	double	x, xw;

	entray = (double *)malloc((window+1) * sizeof(*entray));
	xw = window;
	for (i = 1; i <= window; ++i) {
		x = i / xw;
		entray[i] = -x * log(x) / LN2;
	}

	thewindow = window;
}

extern double entropy(sv)
	register int	*sv;
{
	int	*sv0 = sv;
	register double	ent;
	register int	i, total;
	register int	*svmax;
	register double	xtotrecip, xsv;

	for (total = 0; (i = *sv) != 0; ++sv)
		total += i;
	svmax = sv;
	ent = 0.0;
	if (total == thewindow) {
		for (sv = sv0; sv < svmax; ) {
			ent += entray[*sv++];
		}
		return ent;
	}
	if (total == 0)
		return 0.;

	xtotrecip = 1./(double)total;
	for (sv = sv0; sv < svmax; ) {
		xsv = *sv++;
		ent += xsv * log(xsv * xtotrecip);
	}
	return -ent * xtotrecip / LN2;
}

/*-----------------------------------------------------------(decrementsv)---*/

static void
decrementsv(sv, class)
	register int	*sv;
	register int	class;
{
	register int	svi;

	while ((svi = *sv++) != 0) {
		if (svi == class && *sv < class) {
			sv[-1] = svi - 1;
			break;
		}
	}
}

/*-----------------------------------------------------------(incrementsv)---*/

static void
incrementsv(sv, class)
	register int	*sv;
	int	class;
{
	for (;;) {
		if (*sv++ == class) {
			sv[-1]++;
			break;
		}
	}
}

/*-------------------------------------------------------------(readentry)---*/

struct Sequence *readentry(dbase)
  struct Database *dbase;

  {struct Sequence *seq;
   int	c;

   seq = (struct Sequence *) malloc(sizeof(struct Sequence));

   seq->db = dbase;

/*---                                    ---[backpointers null at the top]---*/

   seq->parent = (struct Sequence *) NULL;
   seq->root = (struct Sequence *) NULL;
   seq->children = (struct Sequence **) NULL;

/*---                                                       ---[set flags]---*/

   seq->rubberwin = FALSE;
   seq->floatwin = FALSE;

/*---                                                  ---[read from file]---*/

   if (!readhdr(seq))
     {
      return((struct Sequence *) NULL);
     }
   while (1)  /*---[skip multiple headers]---*/
     {
      c = getc(dbase->fp);
	  if (c == EOF)
		break;
      if (c != '>') {
         ungetc(c, dbase->fp);
         break;
		}
      while ((c=getc(dbase->fp)) != EOF && c !='\n')
		;
		if (c == EOF)
			break;
     }
   readseq(seq);

/*---                                   ---[set implementation parameters]---*/

/*---                                          ---[initially unconfigured]---*/

   seq->entropy = -2.;
   seq->state = (int *) NULL;
   seq->composition = (int *) NULL;
   seq->classvec = (char *) NULL;
   seq->scorevec = (double *) NULL;

   return(seq);
  }

/*---------------------------------------------------------------(readhdr)---*/

readhdr(seq)
  struct Sequence *seq;

  {FILE *fp;
   char *bptr, *curpos;
   int	c, i, itotal;
   int idend, namend, orgend;

   fp = seq->db->fp;

   if ((c=getc(fp)) == EOF)
     {
      free(seq);
      return(FALSE);
     }
   
   while (c != EOF && isspace(c))
     {
      c = getc(fp);
     }

   if (c!='>')
     {fprintf(stderr, "Error reading fasta format - '>' not found.\n");
      exit(1);}
   ungetc(c, fp);
/*                                               ---[read the header line]---*/
   str = (struct strlist *) malloc (sizeof(struct strlist));
   str->next = NULL;
   curstr = str;

   for (i=0,itotal=0,c=getc(fp); c != EOF; c=getc(fp))
     {
      if (c=='\n') break;

      if (i==STRSIZE-1)
        {curstr->string[i] = '\0';
         curstr->next = (struct strlist *) malloc (sizeof(struct strlist));
         curstr = curstr->next;
         curstr->next = NULL;
         i = 0;}

      curstr->string[i] = c;
      itotal++;
      i++;
     }

   curstr->string[i] = '\0';
   seq->header = (char *) malloc (itotal+2);
   seq->header[0] = '\0';

   for (curstr=str, curpos=seq->header; curstr!=NULL;)
     {
      if (curstr->next==NULL)
        {memccpy(curpos, curstr->string, '\0', STRSIZE);}
      else
        {memccpy(curpos, curstr->string, '\0', STRSIZE-1);}

      str = curstr;
      curstr = curstr->next;
      free (str);

      if (curstr!=NULL) {curpos = curpos+STRSIZE-1;}
     }

   bptr = (seq->header)+1;
   seq->name = (char *) NULL;
   seq->organism = (char *) NULL;
/*                                                   ---[parse out the id]---*/
   idend = findchar(bptr, ' ');
   if (idend==-1) {idend = findchar(bptr, '\n');}
   if (idend==-1) {idend = findchar(bptr, '\0');}
   if (idend==-1)
     {fprintf(stderr, "Error parsing header line - id.\n");
      fputs(seq->header, fp);
      exit(1);}   

   seq->id = (char *) malloc((idend+1)*sizeof(char));
   memcpy(seq->id, bptr, idend);
   seq->id[idend] = '\0';

   if (bptr[idend]=='\n' || bptr[idend]=='\0') {return(TRUE);}

/*                                         ---[parse out the protein name]---*/
   bptr = bptr + idend + 1;
   while (bptr[0]==' ') {bptr++;}

   namend = findchar(bptr, '-');
   if (namend==-1) {namend = findchar(bptr, '\n');}
   if (namend==-1) {namend = findchar(bptr, '\0');}
   if (namend==-1)
     {fprintf(stderr, "Error parsing header line - name.\n");
      fputs(seq->header, fp);
      return(TRUE);}

   seq->name = (char *) malloc((namend+1)*sizeof(char));
   memcpy(seq->name, bptr, namend);
   seq->name[namend] = '\0';

   if (bptr[namend]=='\n' || bptr[namend]=='\0') {return(TRUE);}

/*                                                 ---[parse out organism]---*/
   bptr = bptr + namend + 1;
   while (bptr[0]==' ') {bptr++;}

   orgend = findchar(bptr, '|');
   if (orgend==-1) {orgend = findchar(bptr, '#');}
   if (orgend==-1) {orgend = findchar(bptr, '\n');}
   if (orgend==-1) {orgend = findchar(bptr, '\0');}
   if (orgend==-1)
     {fprintf(stderr, "Error parsing header line - organism.\n");
      fputs(seq->header, fp);
      return(TRUE);}

   seq->organism = (char *) malloc((orgend+1)*sizeof(char));
   memcpy(seq->organism, bptr, orgend);
   seq->organism[orgend] = '\0';

/*                                    ---[skip over multiple header lines]---*/
   while (TRUE)
     {
      c = getc(fp);
	  if (c == EOF)
		return(TRUE);
      if (c=='>')
        {
         skipline(fp);
        }
      else
        {
         ungetc(c,fp);
         break;
        }
     }

   return(TRUE);
  }

/*--------------------------------------------------------------(skipline)---*/

skipline(fp)
  FILE *fp;

  {int	c;

   while ((c=getc(fp))!='\n' && c!=EOF)
     ;

   return;
  }

/*--------------------------------------------------------------(findchar)---*/

extern int findchar(str, chr)
  char *str;
  char chr;

  {int i;

   for (i=0; ; i++)
     {
      if (str[i]==chr)
        {
         return(i);
        }
      if (str[i]=='\0')
        {
         return(-1);
        }
     }
   }

/*---------------------------------------------------------------(readseq)---*/

readseq(seq)
  struct Sequence *seq;

{FILE *fp;
   int i, itotal;
   int	c;
   char *curpos;

   fp = seq->db->fp;

   seq->punctuation = FALSE;   

   str = (struct strlist *) malloc (sizeof(struct strlist));
   str->next = NULL;
   curstr = str;

	for (i = 0, itotal = 0, c = getc(fp); c != EOF; c = getc(fp)) {
		if (!aaflag[c]) {
Keep:
			if (i < STRSIZE-1) {
				curstr->string[i++] = c;
				continue;
			}
			itotal += STRSIZE-1;
			curstr->string[STRSIZE-1] = '\0';
			curstr->next = (struct strlist *) malloc(sizeof(*curstr));
			curstr = curstr->next;
			curstr->next = NULL;
			curstr->string[0] = c;
			i = 1;
			continue;
        }

		switch (c) {
		case '>':
			ungetc(c, fp);
			goto EndLoop;
		case '*': case '-':
			seq->punctuation = TRUE;
			goto Keep;
		case 'b': case 'B':
		case 'u': case 'U': /* selenocysteine */
		case 'x': case 'X':
		case 'z': case 'Z':
			goto Keep;
		default:
			continue;
		}
	}
EndLoop:
	itotal += i;

	curstr->string[i] = '\0';
	seq->seq = (char *) malloc (itotal+2);
	seq->seq[0] = '\0';

	for (curstr = str, curpos = seq->seq; curstr != NULL;) {
		if (curstr->next == NULL)
			memccpy(curpos, curstr->string, '\0', STRSIZE);
		else
        	memccpy(curpos, curstr->string, '\0', STRSIZE-1);

		str = curstr;
		curstr = curstr->next;
		free(str);

		if (curstr != NULL)
			curpos = curpos+STRSIZE-1;
	}

	seq->length = strlen(seq->seq);

	return;
}
/*-----------------------------------------------------------------(upper)---*/

extern upper(string, len)
	register char	*string;
	size_t	len;
{
	register char	*stringmax, c;

	for (stringmax = string + len; string < stringmax; ++string)
		if (islower(c = *string))
			*string = toupper(c);
}

/*-----------------------------------------------------------------(lower)---*/

extern lower(string, len)
	char	*string;
	size_t	len;
{
	register char	*stringmax, c;

	for (stringmax = string + len; string < stringmax; ++string)
		if (isupper(c = *string))
			*string = tolower(c);
}

/*-------------------------------------------------------------------(min)---*/

int min(a, b)
  int a, b;

  {
   if (a<b) {return(a);}
   else {return(b);}
  }

/*-------------------------------------------------------------------(max)---*/

int max(a, b)
  int a, b;

  {
   if (a<b) {return(b);}
   else {return(a);}
  }

/*---------------------------------------------------------------------------*/

/*---------------------------------------------------------------(tmalloc)---*/

void *tmalloc(size)
  size_t size;

  {void *ptr;

   ptr = (void *) malloc(size);

   if (rptr>TESTMAX)
     {
      exit(2);
     }

   record_ptrs[rptr] = (int) ptr;
   rptr++;

   return(ptr);
  }

/*-----------------------------------------------------------------(tfree)---*/

tfree(ptr)
  void *ptr;

  {int i;

   for (i=0; i<rptr; i++)
     {
      if (record_ptrs[i]==(int)ptr)
        {
         record_ptrs[i] = 0;
         break;
        }
      }

   free(ptr);
  }

/*---------------------------------------------------------------------------*/
