# Supplementary material for: RAPSearch: a fast protein similarity search tool for short reads
Source: BMC Bioinformatics. 2011 May 15;12:159. doi: 10.1186/1471-2105-12-159 (PMC3113943; doi:10.1186/1471-2105-12-159)
Supplement: Additional file 2 — RAPSearch package. A package of RAPSearch source codes, implemented in C++. [file 1471-2105-12-159-S2.GZ › RAPSearch1.0/Src/EncodeProtein.h]

#ifndef __ENCODE_PROTEIN_H__
#define __ENCODE_PROTEIN_H__

#define NOWORDS	1
//note: NOWORDS 0 is only for debugging

//it is the class for encoding proteins using reduced alphabets

class Sequence;
class MultipleSequence;

class EncodeProtein
{
	private:
		char	*aaRep;
		int	aaRepTot;
		char	*aaGroup;

		int	wordLen;
		int	totWord;
		char	**wordList;
		int	*wordCount;
		int	*totWordPerLen;
		int	aveWordCount;
		//char	**aaReplace;

        public:
		EncodeProtein(char *aaset);
		~EncodeProtein(void);
                char PlainEncode(char base);
		int GetAaCode(char *aa) { strcpy(aa, aaRep); return aaRepTot; }
                Sequence* Encode(Sequence* seq, char *aaset);
                Sequence* copySequence(Sequence* seq);
                MultipleSequence* CopySeq(MultipleSequence* seq, int start, int end);
                MultipleSequence* Encode(MultipleSequence* seq, char *aaset);

		void SetWords(int wordlen);
		void CountWords(MultipleSequence *seqs, int wordlen);
		int GetWordCount(const char *word);
		int WordIdx(const char *word);
		int WordIdx(int *pos);
		void Idx2Word(int idx, char *word);
		int AAIdx(char aa);
		void GetWordBound(int *maxseedperpos, int *freqword);
};

#endif // __ENCODE_PROTEIN_H__
