# Supplementary material for: RAPSearch: a fast protein similarity search tool for short reads
Source: BMC Bioinformatics. 2011 May 15;12:159. doi: 10.1186/1471-2105-12-159 (PMC3113943; doi:10.1186/1471-2105-12-159)
Supplement: Additional file 2 — RAPSearch package. A package of RAPSearch source codes, implemented in C++. [file 1471-2105-12-159-S2.GZ › RAPSearch1.0/Src/Translation.h]

#ifndef __TRANSLATION_H__
#define __TRANSLATION_H__

#include "LongString.h"
#include <map>

typedef std::pair<std::string, char> TransItemType;
typedef std::map<std::string, char> TransType;


class Translation
{
	public:
		static TransType m_table;

		static void translate(LongString* result, LongString* seq, int pos=0, int len=-1);
		static LongString* translate(LongString* seq, int pos=0, int len=-1);
};


#endif // __TRANSLATION_H__
