# Supplementary material for: RAPSearch: a fast protein similarity search tool for short reads
Source: BMC Bioinformatics. 2011 May 15;12:159. doi: 10.1186/1471-2105-12-159 (PMC3113943; doi:10.1186/1471-2105-12-159)
Supplement: Additional file 2 — RAPSearch package. A package of RAPSearch source codes, implemented in C++. [file 1471-2105-12-159-S2.GZ › RAPSearch1.0/Src/ChainSet.inl]

inline Chain::Chain(int db, int query, int score)
{
	setDb(db);
	m_query = query;
	setScore(score);
	setMatch(0);
	setForward(0);
	setBackward(0);
}

inline int Chain::db()
{
	return m_db;
}

inline int Chain::queryIdx()
{
	return m_query;
}

inline void Chain::setDb(int db)
{
	m_db = db;
}
inline void Chain::setQueryIdx(int queryidx)
{
	m_query = queryidx;
}

inline int Chain::score() const
{
	return m_score;
}

inline void Chain::setScore(int score)
{
	m_score = score;
}

inline void Chain::incScore(int score)
{
	m_score += score;
}

inline int Chain::match()
{
	return m_match;
}

inline void Chain::setMatch(int match)
{
	m_match = match;
}

inline void Chain::incMatch(int match)
{
	m_match += match;
}

inline int Chain::forward_q()
{
	return m_forward_q;
}

inline int Chain::forward_s()
{
	return m_forward_s;
}

inline void Chain::setForward(int extend)
{
	m_forward_q = extend;
	m_forward_s = extend;
}

inline void Chain::setForward(int extend_q, int extend_s)
{
	m_forward_q = extend_q;
	m_forward_s = extend_s;
}

inline void Chain::incForward(int extend_q, int extend_s)
{
	m_forward_q += extend_q;
	m_forward_s += extend_s;
}

inline int Chain::backward_q()
{
	return m_backward_q;
}

inline int Chain::backward_s()
{
	return m_backward_s;
}

inline void Chain::setBackward(int extend)
{
	m_backward_q = extend;
	m_backward_s = extend;
}

inline void Chain::setBackward(int extend_q, int extend_s)
{
	m_backward_q = extend_q;
	m_backward_s = extend_s;
}

inline void Chain::incBackward(int extend_q, int extend_s)
{
	m_backward_q += extend_q;
	m_backward_s += extend_s;
}

inline int Chain::queryStart()
{
	return front()->queryPos()-backward_q();
}

inline int Chain::queryEnd()
{
	return back()->queryEnd()+forward_q();
}

inline int Chain::subjectStart()
{
	return front()->subjectPos()-backward_s();
}

inline int Chain::subjectEnd()
{
	return back()->subjectEnd()+forward_s();
}

inline void Chain::setAlnIdx(int idx)
{
	aln_idx = idx;	
}
inline int Chain::getAlnIdx()
{
	return aln_idx;
}

template <class TYPE>
inline ChainSet<TYPE>::ChainSet(int size)
	: std::vector<TYPE>(size)
{
	m_enum = this->end();
}

template <class TYPE>
inline ChainSet<TYPE>::~ChainSet()
{
}

template <class TYPE>
inline void ChainSet<TYPE>::clear()
{
	std::vector<TYPE>::clear();
}

template <class TYPE>
inline TYPE& ChainSet<TYPE>::at(int index)
{
	return std::vector<TYPE>::at(index);
}

template <class TYPE>
inline void ChainSet<TYPE>::setAt(int index, TYPE& chain)
{
	std::vector<TYPE>::at(index) = chain;
}

template <class TYPE>
inline bool ChainSet<TYPE>::add(TYPE& item)
{
	push_back(item);
	return false;
}

template <class TYPE>
inline int ChainSet<TYPE>::size() const
{
	return std::vector<TYPE>::size();
}

template <class TYPE>
inline ChainSet<TYPE>* ChainSet<TYPE>::load()
{
	return this;
}

template <class TYPE>
inline void ChainSet<TYPE>::load(ChainSet<TYPE>* output)
{
	enumerate();

	while (hasMore())
		output->add(next());
}

template <class TYPE>
inline void ChainSet<TYPE>::save(ChainSet<TYPE>* input)
{
	input->load(this);
}

template <class TYPE>
inline void ChainSet<TYPE>::enumerate()
{
	m_enum = this->begin();
}

template <class TYPE>
inline bool ChainSet<TYPE>::hasMore() const
{
	return m_enum != this->end();
}

template <class TYPE>
inline TYPE& ChainSet<TYPE>::next()
{
	return *m_enum++;
}

template<class TYPE>
template<typename _Compare>
void ChainSet<TYPE>::sort(_Compare comp)
{
	std::sort(this->begin(), this->end(), comp);
}

template<class TYPE>
template<typename _Compare>
int ChainSet<TYPE>::min(_Compare comp)
{
	typename ChainSet<TYPE>::const_iterator it = std::min_element(this->begin(), this->end(), comp);
	ASSERT(it != this->end());
	return *it;
}

template<class TYPE>
template<typename _Compare>
int ChainSet<TYPE>::max(_Compare comp)
{
	typename ChainSet<TYPE>::const_iterator it = std::max_element(this->begin(), this->end(), comp);
	ASSERT(it != this->end());
	return *it;
}
