# Supplementary material for: RAPSearch: a fast protein similarity search tool for short reads
Source: BMC Bioinformatics. 2011 May 15;12:159. doi: 10.1186/1471-2105-12-159 (PMC3113943; doi:10.1186/1471-2105-12-159)
Supplement: Additional file 2 — RAPSearch package. A package of RAPSearch source codes, implemented in C++. [file 1471-2105-12-159-S2.GZ › RAPSearch1.0/Src/ReverseComplement.cpp]

#include "lib.h"
#include "ReverseComplement.h"
#include "Sequence.h"


Sequence* ReverseComplement::rc(Sequence* seq)
{
	Sequence* result = new Sequence();

	result->m_header = "RC:";
	result->m_header += seq->m_header;
	result->m_path    = seq->m_path;
	result->m_index   = seq->m_index;

	result->m_sequence.resize(seq->getLength());
	for (int i = 0; i < seq->getLength(); i++)
		result->m_sequence[i] = Complement::com(seq->m_sequence[Reverse::toReversePosition(seq->getLength(), i)]);

	return result;
}
