# Supplementary material for: RAPSearch: a fast protein similarity search tool for short reads
Source: BMC Bioinformatics. 2011 May 15;12:159. doi: 10.1186/1471-2105-12-159 (PMC3113943; doi:10.1186/1471-2105-12-159)
Supplement: Additional file 2 — RAPSearch package. A package of RAPSearch source codes, implemented in C++. [file 1471-2105-12-159-S2.GZ › RAPSearch1.0/Src/RetrieveAln.cpp]

#include "RetrieveAln.h"

//----------------------------------------------------------------------
RetrieveAln::RetrieveAln(char *queryfile, char type, char *subjectfile, char *m8file, char *outfile) 
{
	strcpy(Amino, "ARNDCQEGHILKMFPSTWYV.ZXxs");
	int	i, j;
	for (i = 0; i < strlen(Amino); i++)
		AAno[Amino[i]] = i;
	SEGon = 1;
        seg = new Seg(12);
        segsht = new Seg(DEFAULT_SEED);

	if(type == 'N') printf("now read query %s & do 6-frame translations...\n", queryfile);
	else	printf("now read query %s...\n", queryfile);
        FILE* fp = openIOStream(queryfile, "rt");
	MultipleSequence* query = loadStreamMax(fp, MAXLEG, type);
	fclose(fp);
	printf("total query %d\n", query->size());

	printf("now read subject %s...\n", subjectfile);
        FILE* fp2 = openIOStream(subjectfile, "rt");
	MultipleSequence* subject = loadStreamMax(fp2, MAXLEG, 'P');
	fclose(fp2);
	printf("total subject %d\n", subject->size());

	FILE* fp3 = openIOStream(m8file, "rt");
	FILE* out = openIOStream(outfile, "w");
	char	oldsubject[100], oldquery[100], evalue[100], alninfo[1000], thisqueid[100], thissubid[100], identity[100];
	oldsubject[0] = oldquery[0] = 0;
	char	aln1[10000], aln2[10000], str[10000];
	int	qstart, qend, sstart, send, qstart_r, qend_r, sstart_r, send_r;
	int	qidx, sidx, nuclen, frame;
	int	processed = 0;
        while (!feof(fp3)) {
		fgets(str, 1000, fp3);
		if(str[0] == '#' || str[0] == '\0') continue;
		if(processed % 5000 == 0) printf("total %d alignments processed\n", processed);
		processed += 1;
		sscanf(str, "%s%s%*s%*s%*s%*s%*s%d%d%d%d%s%s%s", thisqueid, thissubid, &qstart, &qend, &sstart, &send, evalue, identity, alninfo);
		if(strcmp(thisqueid, oldquery)) qidx = FindProtein(query, thisqueid);	
		if(strcmp(thissubid, oldsubject)) sidx = FindProtein(subject, thissubid);
		//printf("now check %s\n", str);
		//printf("qidx %d, sidx %d\n", qidx, sidx);

		Sequence *thissub = subject -> at(sidx);
		sstart_r = sstart - 1;

		Sequence *thisque;
		if(type == 'P') {
			thisque = query -> at(qidx);
			qstart_r = qstart - 1;
		}
		else {
			if(strlen(query->at(qidx)->getSequence()) > strlen(query->at(qidx + 1)->getSequence())) {
				nuclen = 3 * strlen(query->at(qidx)->getSequence());
			}
			else if(strlen(query->at(qidx+1)->getSequence()) > strlen(query->at(qidx+2)->getSequence())) {
				nuclen = 3 * strlen(query->at(qidx + 1)->getSequence()) + 1;
			}
			else {
				nuclen = 3 * strlen(query->at(qidx + 2)->getSequence()) + 2;
			}
			if(qstart < qend) {
				frame = (qstart - 1) % 3;
				qstart_r = (qstart - 1 - frame) / 3;
				thisque = query -> at(qidx + frame); //note frame - 1
			}
			else	{
				//frame = (qend - 1) % 3;
				//qstart_r = (nuclen - qstart - frame + 1) / 3;
				frame = (nuclen - qstart) % 3; 
				qstart_r = (nuclen - qstart - frame) / 3;
				thisque = query -> at(qidx + frame + 3); //note frame - 1
			}
			//printf("frame %d, qdisplay %d qstart_r %d\n", frame, qstart, qstart_r);
		}
		//printf("alninfo %s\n", alninfo);
		//printf("seq1=%s\nseq2=%s\n", thisque->getSequence(), thissub->getSequence());
		AlnParser::getAlnDetailFmAbr(alninfo, thisque->getSequence(), thissub->getSequence(), qstart_r, sstart_r, aln1, aln2);
		//printf("query=%s, subject=%s\n", thisque->getId().c_str(), thissub->getId().c_str());
		//printf("aln1=%s\naln2=%s\n", aln1, aln2);
		fprintf(out, ">%s %s Evalue=%s Identity=%s\n", thisqueid, thissubid, evalue, identity);
		fprintf(out, "Query: %-4d %s %d\n", qstart, aln1, qend);
		fprintf(out, "Sbjct: %-4d %s %d\n", sstart, aln2, send);
		fprintf(out, "\n");

		strcpy(oldquery, thisqueid);
		strcpy(oldsubject, thissubid);
	}
	printf("total %d alignments saved to file %s\n", processed, outfile);
	fclose(fp3);
	fclose(out);
}

RetrieveAln::~RetrieveAln(void)
{
	delete query;
	delete subject;
}

int RetrieveAln::FindProtein(MultipleSequence *seqs, char *name)
{
	for(int i = 0; i < seqs->size(); i ++) {
		if(!strcmp(seqs->at(i)->getId().c_str(), name)) return i;
	}
	printf("Error: protein not found %s\n", name);
	exit(0);
}

MultipleSequence* RetrieveAln::loadStreamMax(FILE* fp, int maxlen, char type)
{
        int 	ch;
        int 	count = 0;
	int	len = 0;
        MultipleSequence* seq = new MultipleSequence();
        
        while (!feof(fp))
        {
                while ( (ch = fgetc(fp)) != EOF && ch != '>') ;
                
                if (ch == EOF) break;
                Sequence* s = new Sequence;
                loadHeader(fp, s);
                loadSequence(fp, s);
		if(type == 'P') {
                	s->sequence()->resize(s->getLength());
       	         	s->setIndex(len);
                	seq->add(s);
                	count += s -> getLength();
			len ++;
		}
		else {
			//six-frame translation
			count += 2 * (s -> getLength()); //NOT exact count
			Translate(seq, s, len);
			delete s;
			len += 6;
		}
                if (maxlen != 0 && count >= maxlen) {
                        break;
                }       
        }       
        return seq;
}

//----------------------------------------------------------------------
void  RetrieveAln::Translate(MultipleSequence *seq, Sequence *s, int idx)
{
	int	frame;
	for (frame = 0; frame < 3; frame ++) 
	{
		Sequence *st = s -> translate(frame, -1);
               	st->sequence()->resize(st->getLength());
		st->setHeader(s->getHeader());

		//the peptides translated from the same nucleotide seq has the same index
               	st->setIndex(idx ++);

		//printf(">forward frame %d len=%d:\n%s\n", frame, st -> getLength(), st -> getSequence());
		//note here the STOP_AA -> UNKNOWN_AA 
		if(SEGon == 1) {
			char	*masked;
			if(st -> getLength() >= 12) { //normal SEG window
				masked = seg -> maskseq(st -> getSequence());
			}
			else	{
				masked = segsht -> maskseq(st -> getSequence());
			}
			st->maskORF(masked);	
			delete[] masked;
		}
		//st->maskShortORF(MaskShortLen);

     	        seq->add(st);
		//printf(">masked  frame=%d len=%d\n%s\n", frame, st -> getLength(), st -> getSequence());
	}
	Sequence *sr = s -> reverseComplement();
	//printf("reverse=%s\n", sr->getSequence());
	for (frame = 0; frame < 3; frame ++) 
	{
		Sequence *st = sr -> translate(frame, -1);
	        st->sequence()->resize(st->getLength());
		st->setHeader(s->getHeader());

		//the peptides translated from the same nucleotide seq has the same index
       		st->setIndex(idx ++);

		//printf("backward frame=%d len=%d: %s\n", frame, st -> getLength(), st -> getSequence());
		if(SEGon == 1) {
			char	*masked;
			if(st -> getLength() >= 12) {
				masked = seg -> maskseq(st -> getSequence());
			}
			else {
				masked = segsht -> maskseq(st -> getSequence());
			}
			st->maskORF(masked);	
			delete[] masked;
		}
		//st->maskShortORF(MaskShortLen);

	       	seq->add(st);
		//printf(">masked   frame=%d len=%d\n%s\n", frame, st -> getLength(), st -> getSequence());
	}	
	delete sr;
}

bool RetrieveAln::loadSequence(FILE* fp, Sequence* seq)
{
        int ch;
        while ( (ch = fgetc(fp)) != EOF )
        {
                if (ch == '>') { ungetc(ch, fp); break; }
                if (!isspace(ch)) seq->addResidue(toupper(ch));
        }

        return !ferror(fp);
}

//----------------------------------------------------------------------
bool RetrieveAln::loadHeader(FILE* fp, Sequence* seq)
{
   	// read the header of fasta
   	char buf[1024];
        	int n = sizeof(buf);

   	if (!fgets(buf, n, fp))
   	{
      		fprintf(stderr, "Error: the file does not contain header\n");
      		return false;
   	}

        int len = strlen(buf);
        if (buf[len-1] == '\n')
        {
                buf[len-1] = '\0';
                seq->setHeader(buf);
        }
        else
        {
                seq->setHeader(buf);
                while (fgetc(fp) != '\n')       // remove header over threshold length
                        if (feof(fp) || ferror(fp)) return false;
        }
        return true;
}

//----------------------------------------------------------------------
FILE* RetrieveAln::openIOStream(const char *fileName, const char *mode)
{
	FILE* os = fopen(fileName, mode);
	if (!os)
	{
		fprintf(stderr, "Can't create file : %s with mode %s\n", fileName ? fileName : "stdout", mode);
		exit(-1);
	}
	return os;
}
