# Supplementary material for: RAPSearch: a fast protein similarity search tool for short reads
Source: BMC Bioinformatics. 2011 May 15;12:159. doi: 10.1186/1471-2105-12-159 (PMC3113943; doi:10.1186/1471-2105-12-159)
Supplement: Additional file 2 — RAPSearch package. A package of RAPSearch source codes, implemented in C++. [file 1471-2105-12-159-S2.GZ › RAPSearch1.0/Src/BlastStat.cpp]

#include "BlastStat.h"

//---------------------------------------------------
BlastStat::BlastStat(int ifgapped, long int dbseqres, int dbseqnum) 
{	
	SetPar(ifgapped);
	DBLen = double(dbseqres);
	DBSeqNum = dbseqnum;
	SetDBInfo();
}

void BlastStat::SetPar(int ifgapped) 
{	
	ifGapped = ifgapped;
	if(ifgapped) {
		L = DEFAULT_GAPPED_L;
		K = DEFAULT_GAPPED_K;
		H = DEFAULT_GAPPED_H;
		alpha_d_lambda = DEFAULT_GAPPED_ALPHADLAMBDA;
		beta = DEFAULT_GAPPED_BETA;
		gap_decay_rate = BLAST_GAP_DECAY_RATE_GAPPED;
	}
	else	{
		L = DEFAULT_L;
		K = DEFAULT_K;
		H = DEFAULT_H;
		alpha_d_lambda = DEFAULT_ALPHADLAMBDA;
		beta = DEFAULT_BETA;
		gap_decay_rate = BLAST_GAP_DECAY_RATE;
	}
	LogK = log(K);
	QueryLen = 0;
	EDBLen = EQueryLen = 0.0;	
}	

void BlastStat::SetDBInfo()
{	
        PreAdjustMax = 1000;
	//precomputed adjustmented length
        AdjustLen = new int[PreAdjustMax];
        int     converge;
        int     i;
        for(i = 0; i < PreAdjustMax; i ++) {
                if (i <= 10)    AdjustLen[i] = 0;
                else    {
                        converge = blastComputeLengthAdjustment(i, &AdjustLen[i]);
                }
        }
}

BlastStat::~BlastStat(void)
{
	delete[] AdjustLen;
} 

double BlastStat::calEffectiveLen(double len) 
{ 
	double	efflen = len - ExpectedHSPLength;
	if (efflen < 1/ K) return 1 / K;
	else return efflen;
}

//---------------------------------------------------
double BlastStat::rawScore2Bit(double rawscore) 
{ 
	double bit = (L * rawscore - LogK) / Log2; 
	//printf("rawscore=%.0f bit=%.2f\n", rawscore, bit);
	return bit;
}

//---------------------------------------------------
double BlastStat::Bits2RawScoreUngapped(double bit)
{
	//rawscore = (bit * Log2 + LogK) / L
	double score = (bit * Log2 + log(DEFAULT_K)) / DEFAULT_L;
	return score;
}

//---------------------------------------------------
double BlastStat::Bits2RawScoreGapped(double bit)
{
	double score = (bit * Log2 + log(DEFAULT_GAPPED_K)) / DEFAULT_GAPPED_L;
	return score;
}

//---------------------------------------------------
double BlastStat::rawScore2Expect(double rawscore) 
{
	double 	e = K * EDBLen * EQueryLen * exp(-1 * L * rawscore);

	BlastGapDecayCorr(&e, 1); //to-be-confirmed

	return e;
}

void	BlastStat::BlastGapDecayCorr(double *e, int nsegs)
{
	double	gap_decay_divisor = (1.0 - gap_decay_rate) * pow(gap_decay_rate, nsegs - 1);
	*e /= gap_decay_divisor;
}

//---------------------------------------------------
double BlastStat::rawScore2ExpectLog(double rawscore) 
{
	//double loge = (LogK + LogEDBLen + LogEQueryLen -  L * rawscore) / Log10;
	//the above formula does not incoroporate decayrate!

	double	loge = log(rawScore2Expect(rawscore)) / Log10;

	return loge;
}

//---------------------------------------------------
double BlastStat::sumScore2Expect(int tot, double *score, int subjctlen) 
{
	double	sumS = sumScore(tot, score, subjctlen);
	double	e =sumScore2Expect(tot, sumS, subjctlen);
	//BlastGapDecayCorr(&e, tot); //to-be-confirmed
	return e;
}

//---------------------------------------------------
double BlastStat::sumScore(int tot, double *score, int subjctlen) 
{
	double totalscore = 0;
	for(int i = 0; i < tot; i ++) {
		totalscore += score[i];
	}
	double	ESubjctLen = calEffectiveLen(subjctlen);
	double	lgkmn = log(K * EQueryLen * ESubjctLen);
	double 	n_score = L * totalscore - lgkmn - (tot - 1) * (LogK + 2 * LogG) - log(fac(tot));
	//printf("sumscore=%f bits=%f\n", n_score, n_score/Log2);
	return n_score;
}

//---------------------------------------------------
double BlastStat::sumScore2Expect(int tot, double sumS, int subjctlen) 
{
	//sumScore to P-value
 	double 	sumP = exp(-1 * sumS) * pow(sumS, tot - 1) / (fac(tot) * fac(tot - 1));
	//printf("sumP=%e\n", sumP);

	//correcting for multiple tests
	double 	sumP_corrected = sumP / (pow(DEFAULT_GAP_DECAY, tot - 1) * (1 - DEFAULT_GAP_DECAY));
	//printf("sumP_corrected=%e\n", sumP_corrected);

	//correcting for database size (Effective DB Length, actual query length)
	double	expect = (EDBLen / subjctlen) * sumP_corrected;

	return expect;
}

//---------------------------------------------------
double BlastStat::fac(int r) 
{
	int	n = 1;
	for(int i = r; i > 1; i --) {
		n *= i;
	}
	return n;
}

//ref: old way for calculating adjustment length
int BlastStat::blastComputeLengthAdjustmentSimple(int query_length, int db_length, int db_num_seqs)
{
	double	len = log(K * query_length * db_length) / H;
	//printf("expected HSP length (simple) = %.3f\n", len);
	//getchar();
}

//from blast_stat.c

/** 
 * Computes the adjustment to the lengths of the query and database sequences
 * that is used to compensate for edge effects when computing evalues. 
 *
 * The length adjustment is an integer-valued approximation to the fixed
 * point of the function
 *
 *    f(ell) = beta + 
 *               (alpha/lambda) * (log K + log((m - ell)*(n - N ell)))
 *
 * where m is the query length n is the length of the database and N is the
 * number of sequences in the database. The values beta, alpha, lambda and
 * K are statistical, Karlin-Altschul parameters.
 * 
 * The value of the length adjustment computed by this routine, A, 
 * will always be an integer smaller than the fixed point of
 * f(ell). Usually, it will be the largest such integer.  However, the
 * computed length adjustment, A, will also be so small that 
 *
 *    K * (m - A) * (n - N * A) > MAX(m,n).
 *
 * Moreover, an iterative method is used to compute A, and under
 * unusual circumstances the iterative method may not converge. 
 *
 * @param K      the statistical parameter K
 * @param logK   the natural logarithm of K
 * @param alpha_d_lambda    the ratio of the statistical parameters 
 *                          alpha and lambda (for ungapped alignments, the
 *                          value 1/H should be used)
 * @param beta              the statistical parameter beta (for ungapped
 *                          alignments, beta == 0)
 * @param query_length      the length of the query sequence
 * @param db_length         the length of the database
 * @param db_num_seqs       the number of sequences in the database
 * @param length_adjustment the computed value of the length adjustment [out]
 *
 * @return   0 if length_adjustment is known to be the largest integer less
 *           than the fixed point of f(ell); 1 otherwise.
Int4
BLAST_ComputeLengthAdjustment(double K,
                             double logK,
                             double alpha_d_lambda,
                             double beta,
                             Int4 query_length,
                             Int8 db_length,
                             Int4 db_num_seqs,
                             Int4 * length_adjustment)
*/

void BlastStat::blastComputeLengthAdjustmentComp(int query_length)
{
        if(query_length < PreAdjustMax) {
		setEffectiveLen(AdjustLen[query_length], query_length);
        }
	else {
		int	length_adjustment;
		blastComputeLengthAdjustment(query_length, &length_adjustment);
	}
}

int BlastStat::blastComputeLengthAdjustment(int query_length, int *length_adjustment)
{
    	int 	i;                     /* iteration index */
    	int	kMaxIterations = 20;     /* maximum allowed iterations */
    	double m = (double) query_length;
    	//double n = (double) DBLen;
    	double n = DBLen;
    	double N = (double) DBSeqNum;

    	double ell;                 /* A double value of the length adjustment */
    	double ss;                  /* effective size of the search space */
    	double ell_min = 0, ell_max;   /* At each iteration i,
                                         * ell_min <= ell <= ell_max. */
    	int converged    = 0;       /* True if the iteration converged */
    	double ell_next = 0;        /* Value the variable ell takes at iteration
                                 * i + 1 */
	double	logK = LogK;

//printf("K=%.3f alpha_d_lambda=%f beta=%f query_length=%d db_length=%d db_num_seq=%d\n", K, alpha_d_lambda, beta, query_length, DBLen, DBSeqNum);
	
    	/* Choose ell_max to be the largest nonnegative value that satisfies
     	*
     	*    K * (m - ell) * (n - N * ell) > MAX(m,n)
     	*
     	* Use quadratic formula: 2 c /( - b + sqrt( b*b - 4 * a * c )) */
    	{ 
          /* scope of a, mb, and c, the coefficients in the quadratic formula * (the variable mb is -b) */
        	double a  = N;
        	double mb = m * N + n;
		double	maxmn;
		if(m > n) maxmn = m;
		else maxmn = n;
        	//double c  = n * m - MAX(m, n) / K;
		double	c = n * m - maxmn / K;

        	if(c < 0) {
            		*length_adjustment = 0;
            		return 1;
        	} 
		else {
            		ell_max = 2 * c / (mb + sqrt(mb * mb - 4 * a * c));
        	}
    	} /* end scope of a, mb and c */

    	for(i = 1; i <= kMaxIterations; i++) {      /* for all iteration indices */
        	double ell_bar;         /* proposed next value of ell */
        	ell      = ell_next;
        	ss       = (m - ell) * (n - N * ell);
        	ell_bar  = alpha_d_lambda * (logK + log(ss)) + beta;
        	if(ell_bar >= ell) { /* ell is no bigger than the true fixed point */
            		ell_min = ell;
            		if(ell_bar - ell_min <= 1.0) {
                		converged = 1;
                		break;
            		}
            		if(ell_min == ell_max) { /* There are no more points to check */
                		break;
            		}
        	} 
		else { /* else ell is greater than the true fixed point */
            		ell_max = ell;
        	}
        	if(ell_min <= ell_bar && ell_bar <= ell_max) { 
          		/* ell_bar is in range. Accept it */
            		ell_next = ell_bar;
        	} 
		else { /* else ell_bar is not in range. Reject it */
            		ell_next = (i == 1) ? ell_max : (ell_min + ell_max) / 2;
        	}
    	} /* end for all iteration indices */
    	if(converged) { /* the iteration converged */
        	/* If ell_fixed is the (unknown) true fixed point, then we
         	* wish to set (*length_adjustment) to floor(ell_fixed).  We
         	* assume that floor(ell_min) = floor(ell_fixed) */

        	*length_adjustment = (int) ell_min;

        	/* But verify that ceil(ell_min) != floor(ell_fixed) */
        	ell = ceil(ell_min);
        	if( ell <= ell_max ) {
          		ss = (m - ell) * (n - N * ell);
          		if(alpha_d_lambda * (logK + log(ss)) + beta >= ell) {
            			/* ceil(ell_min) == floor(ell_fixed) */
            			*length_adjustment = (int) ell;
          		}
        	}
    	} 
	else { /* else the iteration did not converge. */
        	/* Use the best value seen so far */
        	*length_adjustment = (int) ell_min;
    	}

//printf("blast_stat: length %d\n", *length_adjustment);

	setEffectiveLen(*length_adjustment, query_length);

    	return converged ? 0 : 1;
}

void BlastStat::setEffectiveLen(int length_adjustment, int query_length)
{
	ExpectedHSPLength = length_adjustment;
	QueryLen = query_length;
	EQueryLen = query_length - ExpectedHSPLength;
	LogEQueryLen = log(EQueryLen);
	EDBLen = DBLen - DBSeqNum * ExpectedHSPLength;	
	LogEDBLen = log(EDBLen);
	//printf("ExpectedHSPLength = %.0f QueryLen = %d Effective-query-len = %.0f DBLen = %d EDBLen = %.0f\n",
	//	ExpectedHSPLength, QueryLen, EQueryLen, DBLen, EDBLen);
}
