# Supplementary material for: RAPSearch: a fast protein similarity search tool for short reads
Source: BMC Bioinformatics. 2011 May 15;12:159. doi: 10.1186/1471-2105-12-159 (PMC3113943; doi:10.1186/1471-2105-12-159)
Supplement: Additional file 2 — RAPSearch package. A package of RAPSearch source codes, implemented in C++. [file 1471-2105-12-159-S2.GZ › RAPSearch1.0/Src/BioSuffixArray.cpp]

#include "lib.h"
#include "BioSuffixArray.h"


bool BioSuffixArray::sort(MultipleSequence* seq)
{
	return sort(seq, 0, seq->getCount());
}

bool BioSuffixArray::sort(MultipleSequence* seq, int start, int no)
{
	const char** text = new const char*[no];
	int*         len  = new int        [no];

	int	i, j;
	printf("start %d, total number %d\n", start, no);
	for(i = 0; i < no; i++)
	{
		j = i + start;
		text[i] = (char*) seq->at(j)->getSequence();
		len[i]  = seq->at(j)->getLength();
	}

	bool b = SuffixArray::sort(no, text, len);

	delete[] text;
	delete[] len;

	return b;
}

void BioSuffixArray::save2File(char *filename)
{

	FILE *fp;

  	if((fp=fopen(filename, "wb"))==NULL) {
    		printf("Cannot open file %s to write in save2File.\n", filename);
		exit(0);
  	}

	//write m_count & m_totLen
	printf("writing suffix array to a file (%d %d)..\n", m_count, m_totLen);
  	fwrite(&m_count, sizeof(int), 1, fp);
  	fwrite(&m_totLen, sizeof(int), 1, fp);

	//write m_len: length array of each string & m_index (of size m_count)
  	if(fwrite(m_len, sizeof(int), m_count, fp) != m_count) {
    		printf("Write m_len error.\n");
		exit(0);
	}
  	if(fwrite(m_index, sizeof(int), m_count + 1, fp) != m_count + 1) {
    		printf("Write m_index error.\n");
		exit(0);
	}

	//write m_text: concatenated string
	if(fwrite(m_text, sizeof(char), m_totLen, fp) != m_totLen) {
    		printf("Write m_text error.\n");
		exit(0);
	} 
  	if(fwrite(m_suffix, sizeof(int), m_totLen, fp) != m_totLen) {
    		printf("Write m_suffix error.\n");
		exit(0);
	}
  	if(fwrite(m_lcp, sizeof(int), m_totLen, fp) != m_totLen) {
    		printf("Write m_lcp error.\n");
		exit(0);
	}

  	fclose(fp);
}

void BioSuffixArray::readFmFile(FILE *fp)
{
	rewind(fp);
  	if(fread(&m_count, sizeof(int), 1, fp) != 1) {
    		if(feof(fp)) printf("Read m_count: Premature end of file\n");
    		else printf("Read m_count: File read error.");
		exit(0);
  	}
  	if(fread(&m_totLen, sizeof(int), 1, fp) != 1) {
    		if(feof(fp)) printf("Read m_totLen: Premature end of file\n");
    		else printf("Read m_totLen: File read error.");
		exit(0);
  	}
	//printf("m_count %d m_totLen %d\n", m_count, m_totLen);
	m_len   = new int[m_count];
	m_index = new int[m_count+1];
	m_text   = new char[m_totLen];
	m_suffix = new int[m_totLen];
	m_lcp = new int[m_totLen];
  	if(fread(m_len, sizeof(int), m_count, fp) != m_count) {
    		if(feof(fp)) printf("Read m_len: Premature end of file\n");
    		else printf("Read m_len: File read error.");
		exit(0);
  	}
  	if(fread(m_index, sizeof(int), m_count + 1, fp) != m_count + 1) {
    		if(feof(fp)) printf("Read m_index: Premature end of file\n");
    		else printf("Read m_index: File read error.");
		exit(0);
  	}
  	if(fread(m_text, sizeof(char), m_totLen, fp) != m_totLen) {
    		if(feof(fp)) printf("Read m_text: Premature end of file\n");
    		else printf("Read m_text: File read error.");
		exit(0);
  	}
  	if(fread(m_suffix, sizeof(int), m_totLen, fp) != m_totLen) {
    		if(feof(fp)) printf("Read m_suffix: Premature end of file\n");
    		else printf("Read m_suffix: File read error.");
		exit(0);
  	}
  	if(fread(m_lcp, sizeof(int), m_totLen, fp) != m_totLen) {
    		if(feof(fp)) printf("Read m_lcp: Premature end of file\n");
    		else printf("Read m_lcp: File read error.");
		exit(0);
  	}
	//printf("suffix array loaded\n");
}
