# Supplementary material for: RAPSearch: a fast protein similarity search tool for short reads
Source: BMC Bioinformatics. 2011 May 15;12:159. doi: 10.1186/1471-2105-12-159 (PMC3113943; doi:10.1186/1471-2105-12-159)
Supplement: Additional file 2 — RAPSearch package. A package of RAPSearch source codes, implemented in C++. [file 1471-2105-12-159-S2.GZ › RAPSearch1.0/Src/SuffixArray.inl]

inline int SuffixArray::getIndexAt(int no) const
{
	return m_index[no];
}

inline void SuffixArray::setIndexAt(int no, int len)
{
	m_index[no] = len;
}

inline void SuffixArray::computeIndexAt(int no)
{
//	ASSERT(no > 0);
	setIndexAt(no, getIndexAt(no-1) + getLengthAt(no-1));
}

inline char SuffixArray::getCharAt(int index) const
{
	return m_text[index];
}

inline char SuffixArray::getCharAt(int no, int relativeSuffix) const
{
	return getCharAt(getSuffixAt(no, relativeSuffix));
}

inline void SuffixArray::setCharAt(int index, char c)
{
	m_text[index] = c;
}

inline int SuffixArray::firstSuffix() const
{
	return getSuffixAt(1);
}

inline int SuffixArray::lastSuffix() const
{
	return getSuffixAt(getTotalLength()-1);
}

inline int SuffixArray::getSuffixAt(int index) const
{
	return m_suffix[index];
}

inline int SuffixArray::getSuffixAt(int no, int relativeSuffix) const
{
	return getIndexAt(no) + relativeSuffix;
}

inline const char* SuffixArray::firstPointer() const
{
	return m_text + firstSuffix();
}

inline const char* SuffixArray::lastPointer() const
{
	return m_text + lastSuffix();
}

inline const char* SuffixArray::getPointerAt(int index) const
{
	return m_text + getSuffixAt(index);
}

inline int SuffixArray::getRankAt(int index) const
{
	return m_rank[index];
}

inline int SuffixArray::getLcpAt(int index) const
{
	return m_lcp[index];
}

inline int* SuffixArray::getLcps()
{
	return m_lcp;
}

inline int SuffixArray::getLengthAt(int no) const
{
	return m_len[no];
}

inline void SuffixArray::setLengthAt(int no, int len)
{
	m_len[no] = len;
}

inline int SuffixArray::getActualLengthAt(int no) const
{
	return m_len[no]-1;
}

inline void SuffixArray::setActualLengthAt(int no, int len)
{
	setLengthAt(no, len+1);
}

inline int SuffixArray::getTotalLength() const
{
	return m_totLen;
}

inline void SuffixArray::setTotalLength(int n)
{
	m_totLen = n;
}

inline int SuffixArray::getCount() const
{
	return m_count;
}

inline void SuffixArray::setCount(int count)
{
	m_count = count;
}

inline const char* SuffixArray::getStringAt(int no) const
{
	return m_text + getIndexAt(no);
}

inline void SuffixArray::setStringAt(int no, const char* str)
{
	strcpy(m_text+getIndexAt(no), str);
	setCharAt(getIndexAt(no+1)-1, TERMINATION);
}

inline int SuffixArray::getStringNumberAt(int index) const
{
	int m, a = 0, b = getCount()-1;

	while (a <= b)
	{
		m = (a+b) / 2;
		if (index < getIndexAt(m)) b = m-1;
		else a = m+1;
	}

	return b;
}

inline int SuffixArray::getRelativeSuffixAt(int index, int no) const
{
	if (no == -1) getStringNumberAt(index);
	return index - getIndexAt(no);
}

inline int SuffixArray::match(const char* pat, int _len) const
{
	int len = _len == -1 ? strlen(pat) : _len;
	return rightMatchIndex(pat, len) - leftMatchIndex(pat, len) + 1;
}

template <class OutputIterator>
int SuffixArray::match(const char* pat, OutputIterator out, int _len) const
{
	int len = _len == -1 ? strlen(pat) : _len;
	int right = rightMatchIndex(pat, len);
	int left  = leftMatchIndex(pat, len);
	int num = right-left+1;

	for ( ; left <= right; left++) out(getSuffixAt(left));

	return num;
}

template <class OutputIterator>
int SuffixArray::match(const char* pat, int minMatch, int ifRemove, OutputIterator out) const
{
	int mat;
	int i  = leftMatchIndex(pat, minMatch, mat);
	if (mat < minMatch) return 0;

	int num = 1;
	mat += lcp(getPointerAt(i)+mat, pat+mat);
	out(getSuffixAt(i), mat, ifRemove);

	for ( ; i < getTotalLength() && getLcpAt(i) >= minMatch; i++, num++)
	{
		if (mat <= getLcpAt(i)) mat += lcp(getPointerAt(i+1)+mat, pat+mat);
		else                    mat = getLcpAt(i);
		out(getSuffixAt(i+1), mat, ifRemove);
	}

	return num;
}

//add maxSeed parameter to control the total number of seeds to be returned
template <class OutputIterator>
int SuffixArray::match(const char* pat, int minMatch, int maxSeed, int ifRemove, OutputIterator out) const
{
	int mat;
	int i  = leftMatchIndex(pat, minMatch, mat);
	if (mat < minMatch) return 0;

	int num = 1;
	mat += lcp(getPointerAt(i)+mat, pat+mat);
	out(getSuffixAt(i), mat, ifRemove);

	for ( ; i < getTotalLength() && getLcpAt(i) >= minMatch; i++, num++)
	{
		if (mat <= getLcpAt(i)) mat += lcp(getPointerAt(i+1)+mat, pat+mat);
		else                    mat = getLcpAt(i);
		out(getSuffixAt(i+1), mat, ifRemove);
		if (num >= maxSeed) return num;
	}

	return num;
}

/*
//count numbers only
int SuffixArray::matchCount(const char* pat, int minMatch) const
{
	int 	i, mat, len, num;
	i  = leftMatchIndex(pat, len, mat);
	if (mat < len) return 0;
	num = 1;
	for ( ; i < getTotalLength() && getLcpAt(i) >= minMatch; i++, num++);
	return num;
}
*/
