# Supplementary material for: RAPSearch: a fast protein similarity search tool for short reads
Source: BMC Bioinformatics. 2011 May 15;12:159. doi: 10.1186/1471-2105-12-159 (PMC3113943; doi:10.1186/1471-2105-12-159)
Supplement: Additional file 2 — RAPSearch package. A package of RAPSearch source codes, implemented in C++. [file 1471-2105-12-159-S2.GZ › RAPSearch1.0/Src/Kasai.h]

#ifndef __KASAI_H__
#define __KASAI_H__

class Kasai
{
	public:
		Kasai();
		~Kasai();

	public:
		static bool computeLcp(int n, const char* text, int* suf, int* rank, int* lcp);
};

#endif	// __KASAI_H__
