# Supplementary material for: RAPSearch: a fast protein similarity search tool for short reads
Source: BMC Bioinformatics. 2011 May 15;12:159. doi: 10.1186/1471-2105-12-159 (PMC3113943; doi:10.1186/1471-2105-12-159)
Supplement: Additional file 2 — RAPSearch package. A package of RAPSearch source codes, implemented in C++. [file 1471-2105-12-159-S2.GZ › RAPSearch1.0/Src/Seg.h]

//Seg.h & Seg.cpp were modified from the seg package from ncbi ftp.ncbi.nlm.nih.gov:public/seg/seg
#ifndef __SEG_H_
#define __SEG_H_

#include <stdio.h>
#include <stdlib.h>
#include <string.h>
#include <fcntl.h>
#include <ctype.h>                
#include <math.h>

#define LENCORRLIM 120
#define MIN(a,b)        ((a) <= (b) ? (a) : (b))

typedef int Bool;
#ifndef TRUE
#define TRUE 1
#define FALSE 0
#endif


typedef struct alpha0
{
   	char *name;
   	int size;

   	int *index[128];
   	char *chars;       /*  [size]  */
   	char **charnames;  /*  [size]  */

   	Bool caseinvariant;
} Alphabet;

typedef struct seq0
{
   	char *seq;
   	int start;                     /* for windows */
   	int length;

   	Bool punctuation;
   	Bool seedwin;

   	seq0 *parent;       /* for windows */

   	int *state;
	int *composition;
   	double entropy;

} Sequen;


typedef struct segment0
{
   	int begin;
   	int end;
   	segment0 *next;
} Segment;


class Seg {
	private:
		int	window;
		int	downset;
		int	upset;
		double	locut;
		double	hicut;
		int	hilenmin;
		int 	overlaps;
		int 	hionly;
		int 	loonly;
		int 	entinfo;
		int 	singleseq;
		int 	prettyseq;
		int 	prettytree;
		int 	charline;
		int 	maxtrim;

		int	thewindow;
		double*	entray;
	
		int aaindex[128];
		unsigned char   aaflag[128];
		char aachar[20];

	public:
		Seg(void);
		Seg(int window_inp);
		void	initialize(int window_inp);
		~Seg(void);
		char*	maskseq(const char *seq);
		void	getwin_init(void);
		void	segseq(Sequen *seq, Segment **segs, int offset);
		double*	seqent(Sequen *seq);
		Bool	hasdash(Sequen *win);
		int	findlo(int i, int limit, double *H);
		int	findhi(int i, int limit, double *H);
		void	trim(Sequen *seq, int *leftend, int *rightend);
		double	getprob(int *sv, int total);
		double	lnperm(int *sv, int tot);
		double	lnsass(int *sv);
		void	mergesegs(Sequen *seq, Segment *segs);
		char*	singreport(Sequen *seq, Segment *segs);
		void	appendseg(Segment *segs, Segment *seg);
		void	freesegs(Segment *segs);
		void	closewin(Sequen *win);

		void	entropy_init(int window);
		double	entropy_cal(register int *sv);
		void	closeseq(Sequen *seq);
		Sequen*	openseq(const char *fastaseq);
		Bool	shiftwin1(Sequen *win);
		void	stateon(Sequen *seq);
		void	compon(Sequen *win);
		void	enton(Sequen *win);
		Sequen*	openwin(Sequen *parent, int start, int length);
		int	min(int a, int b);
		void	decrementsv(register int *sv, register int thisclass);
		void	incrementsv(register int *sv, int thisclass);
		double	lnass(int *sv);
		void	upper(register char *string, size_t len);
};

#endif
