# Supplementary material for: RAPSearch: a fast protein similarity search tool for short reads
Source: BMC Bioinformatics. 2011 May 15;12:159. doi: 10.1186/1471-2105-12-159 (PMC3113943; doi:10.1186/1471-2105-12-159)
Supplement: Additional file 2 — RAPSearch package. A package of RAPSearch source codes, implemented in C++. [file 1471-2105-12-159-S2.GZ › RAPSearch1.0/Src/DBInfo.h]

#ifndef __DBINFO_H__
#define __DBINFO_H__

#include "EncodeProtein.h"

#define NOWORDS	1
//note: NOWORDS 0 is only for debugging

//it is the class for encoding proteins using reduced alphabets

class Sequence;
class MultipleSequence;

class DBInfo
{
	private:
		char	aaRep[20];
		int	aaRepTot;
		double	aaFreq[20];
		double	aaLogOdd[20];
		int	wordLen;
		int	totWord;
		int	totSeq;
		long int totaaCount;
		long int totWordCount;
		long int aaCount[20];
		char	**wordList;
		int	*wordCount;
		int	*totWordPerLen;
		int	aveWordCount;
		int	medianWordCount;
		long int	totReadLen;
		int	hexamer;

        public:
		DBInfo(int totaa, char *aaset);
		DBInfo(int totaa, char *aaset, int wordlen);
		DBInfo(int totaa, char *aaset, int wordlen, MultipleSequence *seqs);
		~DBInfo(void);
		void 	Init(int totaa, char *aaset, int wordlen);
		void 	SetWords(int wordlen);
		//void 	CountWords(MultipleSequence *seqs, int wordlen);
		void 	CountWords(MultipleSequence *seqs);
		void	SummaryWords(void);
		int 	GetWordCount(const char *word);
		int 	WordIdx(const char *word);
		int 	WordIdx(int *pos);
		void 	Idx2Word(int idx, char *word);
		int 	AAIdx(char aa);
		int* 	AAIdx(const char *seq);
		void 	SetFreqWord(int *freqword, int *maxseedperpos);
		int 	PickSeedLen(const char* seq, int hexfreq, int atleast, int iffast, int& misseedtot, int* misseedpos, int& misseedlen);
		int* 	GetHexFreq(const char *seq);
		int 	MinHexFreq(const char *seq, int tot);
		void	SaveWord(char *filename);
		void	SaveInfo(char *filename);
		void	LoadInfo(char *filename);	
		long int	GetReadLen(void) { return totReadLen; }
		int	GetReadNum(void) { return totSeq; }
};

#endif // __DB2WORD_H__
