# Supplementary material for: RAPSearch: a fast protein similarity search tool for short reads
Source: BMC Bioinformatics. 2011 May 15;12:159. doi: 10.1186/1471-2105-12-159 (PMC3113943; doi:10.1186/1471-2105-12-159)
Supplement: Additional file 2 — RAPSearch package. A package of RAPSearch source codes, implemented in C++. [file 1471-2105-12-159-S2.GZ › RAPSearch1.0/Src/File.h]

#ifndef __FILE_H__
#define __FILE_H__


class File
{
	public:
		File();
		~File();
	
	public:
		static const char* getName(const char* filePath);
		static void getName(const char* filePath, char* fileName);
		static void getNameWithoutExt(const char* filePath, char* fileName);
		static const char* getExtension(const char* filePath);
};

#endif	// __FILE_H__
