# Supplementary material for: RAPSearch: a fast protein similarity search tool for short reads
Source: BMC Bioinformatics. 2011 May 15;12:159. doi: 10.1186/1471-2105-12-159 (PMC3113943; doi:10.1186/1471-2105-12-159)
Supplement: Additional file 2 — RAPSearch package. A package of RAPSearch source codes, implemented in C++. [file 1471-2105-12-159-S2.GZ › RAPSearch1.0/Src/AlnParser.h]

#ifndef _ALNPARSER_H_
#define _AlNPARSER_H_

#include "lib.h"
#include <vector>
using namespace std;

struct AlignBlock
{
        int     len;
        char    mod;    
        AlignBlock(int len_i, char mod_i) {
                len = len_i;
                mod = mod_i;
        }
};

namespace AlnParser
{
	void	getAlnAbr(vector<int> alnlen, vector<char> alnmod, char *str);
	void	getAlnDetail(vector<AlignBlock>alnblock, int idx, const char *seq, int start, char *aln);
	void	getAlnDetail(vector<AlignBlock>alnblock, const char *seq1, const char *seq2, int start1, int start2, char *aln1, char *aln2);
	void	getAlnDetailFmAbr(char *abrstr, const char *seq1, const char *seq2, int start1, int start2, char *aln1, char *aln2);
	void	getAlnInfo(vector<int> alnlen, vector<char> alnmod, int& totalnlen, int& gapopen, int& totgap);
	void	getAlnInfo(vector<AlignBlock>alnblock, int& totalnlen, int& gapopen, int& totgap);
};

#endif
