# Supplementary material for: RAPSearch: a fast protein similarity search tool for short reads
Source: BMC Bioinformatics. 2011 May 15;12:159. doi: 10.1186/1471-2105-12-159 (PMC3113943; doi:10.1186/1471-2105-12-159)
Supplement: Additional file 2 — RAPSearch package. A package of RAPSearch source codes, implemented in C++. [file 1471-2105-12-159-S2.GZ › RAPSearch1.0/Src/AlnParser.cpp]

#include "AlnParser.h"

void AlnParser::getAlnAbr(vector<int> alnlen, vector<char> alnmod, char *str)
{
        str[0] = 0;
        for(int i = 0; i < alnlen.size(); i ++) {
                sprintf(str, "%s%d%c", str, alnlen[i], alnmod[i]);
        }
}

void AlnParser::getAlnDetail(vector<AlignBlock>alnblock, const char *seq1, const char *seq2, int start1, int start2, char *aln1, char *aln2)
{
	aln1[0] = 0;
	aln2[0] = 0;
	int	m, l, p1, p2;
	char	mod;
	p1 = start1;
	p2 = start2;
	for(m = 0; m < alnblock.size(); m ++) {
		mod = alnblock[m].mod;	
		if (mod == 's') {
			strncat(aln1, seq1 + p1, alnblock[m].len);
			strncat(aln2, seq2 + p2, alnblock[m].len);
			p1 += alnblock[m].len;
			p2 += alnblock[m].len;
		}
		else if (mod == 'D' || mod == 'd') {
			strncat(aln1, seq1 + p1, alnblock[m].len);
			p1 += alnblock[m].len;
			for(l = 0; l < alnblock[m].len; l ++) {
				strcat(aln2, "-");
			}
		}
		else	{
			strncat(aln2, seq2 + p2, alnblock[m].len);
			p2 += alnblock[m].len;
			for(l = 0; l < alnblock[m].len; l ++) {
				strcat(aln1, "-");
			}
		}
	}
}

//idx = 1, query, idx = 2, subject only
void AlnParser::getAlnDetail(vector<AlignBlock>alnblock, int idx, const char *seq, int start, char *aln)
{
	aln[0] = 0;
	int	m, l, p;
	char	mod;
	p = start;
	for(m = 0; m < alnblock.size(); m ++) {
		mod = alnblock[m].mod;	
		if ((mod == 's') || ((mod == 'D' || mod == 'd') && idx == 1) || ((mod == 'E' || mod == 'e') && idx == 2)) {
			strncat(aln, seq + p, alnblock[m].len);
			p += alnblock[m].len;
		}
		else {
			for(l = 0; l < alnblock[m].len; l ++) {
				strcat(aln, "-");
			}
		}
	}
}

void AlnParser::getAlnInfo(vector<AlignBlock>alnblock, int& totalnlen, int& gapopen, int& totgap)
{
	totalnlen = gapopen = totgap = 0;
	for(int m = 0; m < alnblock.size(); m ++) {
		totalnlen += alnblock[m].len;
		char mod = alnblock[m].mod;	
		if (mod != 's') {
			gapopen ++;
			totgap += alnblock[m].len;
		}
	}
}

void AlnParser::getAlnInfo(vector<int>alnlen, vector<char>alnmod, int& totalnlen, int& gapopen, int& totgap)
{
	totalnlen = gapopen = totgap = 0;
	for(int m = 0; m < alnmod.size(); m ++) {
		totalnlen += alnlen[m];
		char mod = alnmod[m];	
		if (mod != 's') {
			gapopen ++;
			totgap += alnlen[m];
		}
	}
	printf("alnlen %d, gapopen %d, totgap %d\n", totalnlen, gapopen, totgap);
}

void AlnParser::getAlnDetailFmAbr(char *alnabr, const char *seq1, const char *seq2, int start1, int start2, char *aln1, char *aln2)
{
	vector<AlignBlock> alnblock;
	int	i, b, len;
	b = 0;
	for(i = 0; i < strlen(alnabr); i ++) {
		if(alnabr[i] < '0' || alnabr[i] > '9') {
			sscanf(alnabr + b, "%d", &len);
			alnblock.push_back(AlignBlock(len, alnabr[i]));
			b = i + 1;
		}
	}	
	getAlnDetail(alnblock, seq1, seq2, start1, start2, aln1, aln2);
	alnblock.clear();
}
