# Supplementary material for: RAPSearch: a fast protein similarity search tool for short reads
Source: BMC Bioinformatics. 2011 May 15;12:159. doi: 10.1186/1471-2105-12-159 (PMC3113943; doi:10.1186/1471-2105-12-159)
Supplement: Additional file 2 — RAPSearch package. A package of RAPSearch source codes, implemented in C++. [file 1471-2105-12-159-S2.GZ › RAPSearch1.0/Src/MempInterface.h]

#ifndef __MEMP_INTERFACE_H__
#define __MEMP_INTERFACE_H__


class MempInterface
{
	public:
		virtual void onMemp(int genome1, int suffix1, int genome2, int suffix2, int height) = 0;
		virtual void onRightMemp(int genome1, int suffix1, int genome2, int suffix2, int height) = 0;
};


#endif	// __MEMP_INTERFACE_H__
