# Supplementary material for: RAPSearch: a fast protein similarity search tool for short reads
Source: BMC Bioinformatics. 2011 May 15;12:159. doi: 10.1186/1471-2105-12-159 (PMC3113943; doi:10.1186/1471-2105-12-159)
Supplement: Additional file 2 — RAPSearch package. A package of RAPSearch source codes, implemented in C++. [file 1471-2105-12-159-S2.GZ › RAPSearch1.0/Src/MaximalExactPair.cpp]

#include <vector>
#include <stack>
#include "lib.h"
#include "SuffixArray.h"
#include "MaximalExactPair.h"


MaximalExactPair::MaximalExactPair(SuffixArray* sa, MempInterface* memp, int minLen)
	: m_sa(sa), m_memp(memp), m_minLen(minLen)
{
}

MaximalExactPair::~MaximalExactPair()
{
}

void MaximalExactPair::onBegin(int left, int height)
{
	m_leftStack = new std::stack<int>;
	m_dataStack = new std::stack<void*>;
}

void MaximalExactPair::onEnd()
{
	popAllLeftAndPointSet();

	delete m_leftStack;
	delete m_dataStack;
}

void MaximalExactPair::onPushBranch(int left, int height)
{
}

void MaximalExactPair::onPushLeaf(int left, int height)
{
}

void MaximalExactPair::onPopLeaf(int left, int height)
{
//	printf("leaf node: %d %d\n", left, height);
	if (m_minLen > height) return;	// minimum length threshold

	m_leftStack->push(left);
	m_dataStack->push(newData(left, height));
}

void MaximalExactPair::onPopBranch(int left, int right, int height)
{
//	printf("branch node: %d %d %d\n", left, right, height);
	if (m_leftStack->empty()) return;	// nothing to do

	if (m_minLen > height) 	// minimum length threshold
	{
		popAllLeftAndPointSet();
		return;
	}

	// pop the first child
	int c = m_leftStack->top(); m_leftStack->pop();
	void* first = m_dataStack->top(); m_dataStack->pop();

	while ( !m_leftStack->empty() && (c = m_leftStack->top()) >= left && c <= right && height > 0) //@ height condition
	{
		// pop the next child
		m_leftStack->pop();
		void* next = m_dataStack->top();
		m_dataStack->pop();

		// make cartesian product the first and next children
		cartesianProduct(height, first, next);

		// union the first and next children
		unionSet(first, next);
		deleteData(next);
	}

	// push the branch node
	m_leftStack->push(left);
	m_dataStack->push(first);
}

void MaximalExactPair::popAllLeftAndPointSet()
{
	while (!m_dataStack->empty())
	{
		deleteData(m_dataStack->top());
		m_dataStack->pop();
	}

	while (!m_leftStack->empty())
		m_leftStack->pop();
}
