# Supplementary material for: RAPSearch: a fast protein similarity search tool for short reads
Source: BMC Bioinformatics. 2011 May 15;12:159. doi: 10.1186/1471-2105-12-159 (PMC3113943; doi:10.1186/1471-2105-12-159)
Supplement: Additional file 2 — RAPSearch package. A package of RAPSearch source codes, implemented in C++. [file 1471-2105-12-159-S2.GZ › RAPSearch1.0/Src/BioFile.cpp]

#include "lib.h"
#include "BioFile.h"


BioFile::BioFile()
{
	m_filePath = NULL;
}

BioFile::~BioFile()
{
}

const char* BioFile::getFilePath() const
{
	return m_filePath;
}

MultipleSequence* BioFile::load(const char* filePath, int index)
{
	m_filePath = filePath;

   	FILE* fp = fopen(filePath, "rt");
	if (fp == NULL)
   	{
      		printf("Error: Can't open file(%s)\n", filePath);
      		return false;
   	}

	MultipleSequence* ret = loadStream(fp, index);
	fclose(fp);

	return ret;
}

bool BioFile::save(const char* filePath, MultipleSequence* seqs)
{
	m_filePath = filePath;

   	FILE* fp = filePath ? fopen(filePath, "wt") : stdout;
   	if (fp == NULL)
   	{
      		printf("Error: Can't create file(%s)\n", filePath);
      		return false;
   	}

	bool ret = saveStream(fp, seqs);
	if (fp != stdout) fclose(fp);

	return ret;
}
