# Supplementary material for: RAPSearch: a fast protein similarity search tool for short reads
Source: BMC Bioinformatics. 2011 May 15;12:159. doi: 10.1186/1471-2105-12-159 (PMC3113943; doi:10.1186/1471-2105-12-159)
Supplement: Additional file 2 — RAPSearch package. A package of RAPSearch source codes, implemented in C++. [file 1471-2105-12-159-S2.GZ › RAPSearch1.0/Src/Makefile.bk]

APP=ExpSearch
SOURCES= main.cpp ExpSearch.cpp File.cpp StringEx.cpp \
        SuffixArray.cpp Larsson.cpp Kasai.cpp MaximalExactPair.cpp BioSuffixArray.cpp \
        BioFile.cpp FastaFile.cpp FastaLikeFile.cpp MultipleSequence.cpp SequenceFactory.cpp \
        Reverse.cpp Complement.cpp ReverseComplement.cpp Translation.cpp \
        EncodeProtein.cpp Seg.cpp BlastStat.cpp

OBJECTS= $(SOURCES:.cpp=.o)

CC=g++
#CFLAGS= -g
CFLAGS= -O3

DEPEND= makedepend
DEPEND_SRCS= $(SOURCES)

.PHONY : all clean

all: $(APP)

$(APP): $(OBJECTS)
	$(CC) -o $@ $(LFLAGS) $(INCLUDE) $^

%.o:%.cpp
	$(CC) -o $@ -c $(CFLAGS) $(INCLUDE) $<

clean:
	rm -rf $(OBJECTS)

depend:
	$(DEPEND) -s "# DO NOT DELETE THIS LINE"  \
	-- $(ALLDEFINES) $(CFLAGS) $(INCLUDE) -- $(SOURCES)

# DO NOT DELETE THIS LINE
