# Supplementary material for: RAPSearch: a fast protein similarity search tool for short reads
Source: BMC Bioinformatics. 2011 May 15;12:159. doi: 10.1186/1471-2105-12-159 (PMC3113943; doi:10.1186/1471-2105-12-159)
Supplement: Additional file 2 — RAPSearch package. A package of RAPSearch source codes, implemented in C++. [file 1471-2105-12-159-S2.GZ › RAPSearch1.0/Src/EncodeProtein.cpp]

// Developed by Yuzhen Ye (ye@indiana.edu),
// Justin Choi(jeochoi@cgb.indiana.edu), and Haixu Tang <hatang@indiana.edu>
// Indiana University, Bloomington

#include "lib.h"
#include "aa.h"
#include "codon.h"
#include "EncodeProtein.h"
#include "MultipleSequence.h"
#include "math.h"

EncodeProtein::EncodeProtein(char *aaset)
{
	if(!strcmp(aaset, "murphy.10")) {
		aaRep = murphy10r;
		aaGroup = murphy10;
	}
	else if(!strcmp(aaset, "murphy.9")) {
		aaRep = murphy9r;
		aaGroup = murphy9;
	}
	else if(!strcmp(aaset, "murphy.5")) {
		aaRep = murphy5r;
		aaGroup = murphy5;
	}
	else if(!strcmp(aaset, "dayhoff.6")) {
		aaRep = dayhoff6r;
		aaGroup = dayhoff6;
	}
	else {
		aaRep = aabet20r;
		aaGroup = aabet20;
	}	
	aaRepTot = strlen(aaRep);

	wordList = NULL;
	wordCount = NULL;
	totWordPerLen = NULL;
	totWord = 0;
}

EncodeProtein::~EncodeProtein(void)
{
	if(wordList != NULL) {
		for(int i = 0; i < totWord; i ++) delete[] wordList[i];
		delete[] wordList;
	}
	if(wordCount != NULL) delete[] wordCount;
	if(totWordPerLen != NULL) delete[] totWordPerLen;
	aaRep = NULL; aaGroup = NULL;
}

MultipleSequence* EncodeProtein::CopySeq(MultipleSequence* seqs, int start, int end)
{
	MultipleSequence* PopSeq = new MultipleSequence;
	PopSeq->resize(end - start);

	int i, j;
	for (i = start, j = 0; i < end; i++, j ++)	{
		PopSeq->at(j) = copySequence(seqs->at(i));
	}

	return PopSeq;
}

Sequence* EncodeProtein::copySequence(Sequence* seq)
{
	//Sequence* result = seq->copyWithoutSequence("Pop");
	Sequence* result = seq->copyWithoutSequence("");
	result->sequence()->resize(seq->getLength());
	for (int i = 0; i < seq->getLength(); i++)
		result->sequence()->at(i) = seq->residueAt(i);

	return result;
}

MultipleSequence* EncodeProtein::Encode(MultipleSequence* seqs, char *aaset)
{
	MultipleSequence* encodes = new MultipleSequence;
	encodes->resize(seqs->size());

	for (int i = 0; i < seqs->size(); i++)
		encodes->at(i) = Encode(seqs->at(i), aaset);

	return encodes;
}

//encode proteins using reduced alphabets of "codesize" -- 15, 20, 8, or 4
Sequence* EncodeProtein::Encode(Sequence* seq, char *aaset)
{
	Sequence* result = seq->copyWithoutSequence("Code:");
	result->sequence()->resize(seq->getLength());
	int	i, k;
	for (i = 0; i < seq->getLength(); i++)	{
		//result->sequence()->at(i) = smaabet[EncodeProtein::PlainEncode(seq->residueAt(i))] + 'A';
		k = EncodeProtein::PlainEncode(seq->residueAt(i));
		if (k == -1) {
			if (seq->residueAt(i) == STOP_AA) {
				result->sequence()->at(i) = STOP_AA1;
			}
			else {
				result->sequence()->at(i) = UNKNOWN_AA1; 
			}
		}
		else if (k < 20) {
			result->sequence()->at(i) = aaRep[aaGroup[k]];
			//e.g, murphy.10, for residue R, aaindex[R-'A'] == 1, aaGroup[1] == 1, aaRep[1] == 'K' (for 'KR')  
		}
		else {
			result->sequence()->at(i) = seq->residueAt(i); 
		}
	}

	return result;
}

char EncodeProtein::PlainEncode(char base)
{
	char	c, k;
	if(base <= 'z' && base >= 'a')	{
		c = base - 'a';	
		k = aaindex[c];
	} else if(base <= 'Z' && base >= 'A')	{
		c = base - 'A';	
		k = aaindex[c];
	}
	else {
		k = -1;
	}	
	return k;
}

void EncodeProtein::CountWords(MultipleSequence *seqs, int wordlen)
{
	if(wordCount != NULL) return; //only check once even if the database is divided into parts

	printf("now in CountWords for wordlen of %d\n", wordlen);
	SetWords(wordlen);
	int	i, j, k, seqlen, idx, *pos;
	const char	*seq;
	int	aaCount[20], totaa, totword;
	for(i = 0; i < aaRepTot; i ++) aaCount[i] = 0;
	totaa = totword = 0;

	for (i = 0; i < seqs->getCount(); i++)	{
		seq = seqs->at(i)->getSequence();
		seqlen = strlen(seq);
		pos = new int[seqlen];
		for(j = 0; j < seqlen; j ++) {
			k = AAIdx(seq[j]);
			pos[j] = k;
			if(k != -1) {
				aaCount[k] += 1;
				totaa += 1;
			}
		}
		for(j = 0; j < seqlen - wordlen; j ++) {
			idx = WordIdx(pos + j);
			if(idx != -1) {
				wordCount[idx] += 1;
				totword += 1;
			}
		}
		delete[] pos;
	}
	printf("total aa %d and word %d from the sequences\n", totaa, totword);
	printf("average count per word: %d\n", totword / totWord);
	aveWordCount = totword / totWord;

	char	aword[10];
	for(i = 0; i < totWord; i ++) {
		double exp = totword;
		Idx2Word(i, aword);
		for(k = 0; k < wordlen; k ++) {
			//idx = AAIdx(wordList[i][k]);			
			idx = AAIdx(aword[k]);			
			exp *= aaCount[idx] / double(totaa);
		}
		//printf("word %d %s exp %.3f\n", i, aword, exp);
		if((wordCount[i] / exp > 10) || wordCount[i] > 5000) printf("word %s count %d (exp %.2f)\n", aword, wordCount[i], exp);
	}
}


int EncodeProtein::GetWordCount(const char *word)
{
	if(totWord == 0) return 0;
	int idx = WordIdx(word);
	if(idx != -1) return wordCount[idx];
	else return 0;
}

void EncodeProtein::GetWordBound(int *maxseedperpos, int *freqword)
{
	*freqword = aveWordCount * 2;
	*maxseedperpos = aveWordCount * 4;
	printf("Note: MaxSeedPerPos is set to %d, and FreqWord is set to %d\n", *maxseedperpos, *freqword);
}

void EncodeProtein::SetWords(int wordlen)
{
	totWordPerLen = new int[wordlen + 1];
	int	i, j, k, idx;
	for(i = 0; i < wordlen + 1; i ++) totWordPerLen[i] = 0;
	
	wordLen = wordlen;
	totWord = int(pow(strlen(aaRep), wordlen));

	if(!NOWORDS) wordList = new char*[totWord];
	wordCount = new int[totWord];
	for(i = 0; i < totWord; i ++) {
		if(!NOWORDS) wordList[i] = new char[wordlen + 1];
		wordCount[i] = 0;
	}
	int	add = 0;
	int	add0;
	char	thisword[20];
	int	thiswordidx;
       	for(i = 0; i < wordlen; i ++) {
		if(i == 0) {
			totWordPerLen[i] = 0; 
			if(!NOWORDS) {
				for(j = 0; j < aaRepTot; j ++) {
					sprintf(wordList[add ++], "%c", aaRep[j]);
				}
			}
		}
		else {
			if(i == 1) totWordPerLen[i] = aaRepTot;
			else totWordPerLen[i] = totWordPerLen[i - 1] * aaRepTot; 
			add0 = totWordPerLen[i];
			if(!NOWORDS) {
	                       	for(j = 0; j < add0; j ++) {
       	                        	strcpy(thisword, wordList[j]);
       	                        	for(k = 0; k < strlen(aaRep); k ++) {
       		                       		sprintf(wordList[k * add0 + j], "%s%c", thisword, aaRep[k]);
					}
				}
			}
		}
	}
     	totWordPerLen[i] = totWordPerLen[i - 1] * aaRepTot; 
	printf("total words of length %d = %d\n", wordlen, totWordPerLen[i]);

	//this following block is to make sure WordIdx works!
/*
	char	checkword[10];
	for(i = 0; i < totWordPerLen[wordlen]; i ++) {
		Idx2Word(i, checkword);
		if(strcmp(wordList[i], checkword)) {
			printf("word %d %d generated word %s original word %s\n", i, checkword, wordList[i]);
			exit(-1);
		}
		idx = WordIdx(wordList[i]);
		if (i != idx)	{
			printf("index do not match %d vs %d for %s\n", i, idx, wordList[i]);
			exit(-1);
		}
	}
	getchar();
*/
	printf("word list is ready\n");

}

int EncodeProtein::WordIdx(const char *word)
{
	int	pos[100], i, j, idx;
	for(i = 0; i < wordLen; i ++) {
		j = AAIdx(word[i]);
		if(j == -1) return -1;
		pos[i] = j;
	}
	return WordIdx(pos);
}

int EncodeProtein::WordIdx(int *pos)
{
	int	i, idx;
	if(pos[0] == -1) return -1;
	idx = pos[0];
	for(i = 1; i < wordLen; i ++) {
		if(pos[i] == -1) return -1;
		idx += totWordPerLen[i] * pos[i];
	}
	return idx;
}

void EncodeProtein::Idx2Word(int idx, char *word)
{
	int	i, pos[10];
	int	count = idx;
	for(i = wordLen - 1; i > 0; i --) {
		pos[i] = count / totWordPerLen[i]; 
		count -= pos[i] * totWordPerLen[i];
	}
	pos[0] = count;
	for(i = 0; i < wordLen; i ++) {
		word[i] = aaRep[pos[i]];
	}
	word[i] = 0;
}

int EncodeProtein::AAIdx(char aa)
{
	for(int j = 0; j < aaRepTot; j ++) {
		if(aaRep[j] == aa) return j; 
	}
	return -1;
}
