# Supplementary material for: RAPSearch: a fast protein similarity search tool for short reads
Source: BMC Bioinformatics. 2011 May 15;12:159. doi: 10.1186/1471-2105-12-159 (PMC3113943; doi:10.1186/1471-2105-12-159)
Supplement: Additional file 2 — RAPSearch package. A package of RAPSearch source codes, implemented in C++. [file 1471-2105-12-159-S2.GZ › RAPSearch1.0/Src/ChainSet.h]

#ifndef __CHAIN_SET_H__
#define __CHAIN_SET_H__

#include <list>
#include <vector>
#include <algorithm>
#include "Seed.h"
//#include "Alignment.h"

//typedef std::list<int> Chain;
class Chain : public std::vector<Seed*>
{
	protected:
		int m_score;
		int m_db;
		int m_match;
		int m_forward_q, m_forward_s, m_backward_q, m_backward_s;
		int m_query;
		int aln_idx;

	public:
		Chain(int db=-1, int query = 0, int score=0);

		int  db();
		int  queryIdx();
		void setDb(int db);
		void setQueryIdx(int qidx);
		int  match();
		void setMatch(int match);
		void incMatch(int match);
		int  score() const;
		void setScore(int score);
		void incScore(int score);
		int  forward_q();
		int  forward_s();
		void setForward(int extend);
		void setForward(int extend_q, int extend_s);
		void incForward(int extend_q, int extend_s);
		void setAlnIdx(int idx);
		int  getAlnIdx();
		int  backward_q();
		int  backward_s();
		void setBackward(int extend);
		void setBackward(int extend_q, int extend_s);
		void incBackward(int extend_q, int extend_s);

		int queryStart();
		int queryEnd();
		int subjectStart();
		int subjectEnd();

	struct scoreOrder : public std::binary_function<const Chain&, const Chain&, bool>
	{
		bool operator()(const Chain& x, const Chain& y) const
  		{
  			return x.score() > y.score();
  		}
  	};

};

template <class TYPE>
class ChainSet : public std::vector<TYPE>
{
	public:
		ChainSet(int size=0);
		~ChainSet();

	protected:
		typename ChainSet::iterator m_enum;

	public:
		virtual void clear();

		TYPE& at(int index);
		void setAt(int index, TYPE& chain);
		virtual bool add(TYPE& item);
		virtual int  size() const;

		virtual void      load(ChainSet* output);
		virtual ChainSet* load();
		virtual void      save(ChainSet* output);

		virtual void   enumerate();
		virtual bool   hasMore() const;
		virtual TYPE& next();

		template<typename _Compare> void sort(_Compare comp);
		template<typename _Compare> int min(_Compare comp);
		template<typename _Compare> int max(_Compare comp);
};

#include "ChainSet.inl"

#endif	// __CHAIN_SET_H__
