# Supplementary material for: RAPSearch: a fast protein similarity search tool for short reads
Source: BMC Bioinformatics. 2011 May 15;12:159. doi: 10.1186/1471-2105-12-159 (PMC3113943; doi:10.1186/1471-2105-12-159)
Supplement: Additional file 2 — RAPSearch package. A package of RAPSearch source codes, implemented in C++. [file 1471-2105-12-159-S2.GZ › RAPSearch1.0/Src/run_rapsearch.py]

import os
import re
import time
import sys
from threading import Thread

class swift_thread(Thread):

	def __init__ (self, query, dbbase, outfile):
		Thread.__init__(self)
		self.query, self.dbbase, self.outfile = query, dbbase, outfile 
		self.status = -1

	def run(self):
		global swift
		command = swift + " -q " + self.query + " -d " + self.dbbase + " -o " + self.outfile
		print "Now submit: ", command
		ajob = os.popen(command, "r")
		lines = ajob.readlines()
		logfilename = self.outfile + ".log"
		logfile = open(logfilename, "w")	
		for aline in lines:
			print >>logfile, aline
		logfile.close()

class swift_schedular(object):
		
	def __init__(self, processor, query, dbbase, outfile):
		self.dbinfo = dbbase + ".inf"
		if not os.path.exists(self.dbinfo):
			sys.exit(self.dbinfo + " not found\n")	
		self.outfile = outfile
		self.dbbase = dbbase

		self.querylist = []
		self.paralljob = processor 
		
		#figure out how to split query dataset
		print "Processor", processor
		self.splitnum = self.paralljob
		if self.splitnum <= 1:
			self.querylist.append(query)
		else:
			self.querylist = self.splitquery(query, self.splitnum)

		print "Query splited into ", len(self.querylist)

		joblist = []
		for q in range(len(self.querylist)):
			if len(self.querylist) == 1:
				outfile = self.outfile
			else:
				outfile = self.outfile + "." + str(q)
			current = swift_thread(self.querylist[q], self.dbbase, outfile)
			joblist.append(current)
			current.start()

		for ajob in joblist:
			ajob.join()

		if len(self.querylist) >= 1:
			m8file = self.outfile + ".m8"
			alnfile = self.outfile + ".aln"
			logfile = self.outfile + ".log"
			os.popen("rm -f " + m8file + " " + alnfile + " " + logfile)
			for q in range(len(self.querylist)):
				m8file0 = self.outfile + "." + str(q) + ".m8"
				alnfile0 = self.outfile + "." + str(q) + ".aln"
				logfile0 = self.outfile + "." + str(q) + ".log"
				os.popen("cat " + logfile0 + " >> " + logfile)
				os.popen("cat " + m8file0 + " >> " + m8file)
				os.popen("cat " + alnfile0 + " >> " + alnfile)

				os.popen("rm -f " + self.querylist[q])
				os.popen("rm -f " + logfile0)
				os.popen("rm -f " + m8file0)
				os.popen("rm -f " + alnfile0)

	def splitquery(self, file, splitnum):
		ajob = os.popen('grep ">" -c ' + file)
		aline = ajob.readline()
		totseq = int(aline)
		seqper = totseq / splitnum + 1

		filelist = []
		currfile = 0
		newfile = file + "." + str(currfile)
		filelist.append(newfile)
		savefile = open(newfile, "w")	

		infile = open(file, "r")
		aline, aseq, seqnum = "", "", 0
		for aline in infile:
			if aline[0] == '>':
				if seqnum >= seqper:
					savefile.close()
					currfile += 1 
					newfile = file + "." + str(currfile)
					filelist.append(newfile)
					savefile = open(newfile, "w")	
					seqnum = 0
				seqnum += 1

			print >>savefile, aline,

		savefile.close()

		return filelist

def main():
	query, db, processor, outfile = "", "", 1, ""
	for idx in range(len(sys.argv)):
		if sys.argv[idx] == "-q" and len(sys.argv) > idx + 1:
			query = sys.argv[idx + 1]
		elif sys.argv[idx] == "-d" and len(sys.argv) > idx + 1:
			db = sys.argv[idx + 1]
		elif sys.argv[idx] == "-p" and len(sys.argv) > idx + 1:
			processor = int(sys.argv[idx + 1])
		elif sys.argv[idx] == "-o" and len(sys.argv) > idx + 1:
			outfile = sys.argv[idx + 1]
	if not (query and db and outfile):
		print "run_swift.py -q query -d database(base-name-only) -p processor(default 1) -o outfilename(base-name-only)"
		sys.exit()

	print time.ctime()
	t1 = time.time()

	swift_schedular(processor, query, db, outfile)

	t2 = time.time()
	timeusedfile = outfile + ".timeused"
	file = open(timeusedfile, "w")
	print >> file, "finished at", time.ctime()
	str = "time used: %.0f min (%.2f hour)" % ((t2 - t1) / 60.0, (t2 - t1) / 3600.0)
	print >>file, str
	file.close()

main()
