# Supplementary material for: RAPSearch: a fast protein similarity search tool for short reads
Source: BMC Bioinformatics. 2011 May 15;12:159. doi: 10.1186/1471-2105-12-159 (PMC3113943; doi:10.1186/1471-2105-12-159)
Supplement: Additional file 2 — RAPSearch package. A package of RAPSearch source codes, implemented in C++. [file 1471-2105-12-159-S2.GZ › RAPSearch1.0/Src/DBInfo.cpp]

#include "lib.h"
#include "DBInfo.h"
#include "MultipleSequence.h"
#include "math.h"
#include <algorithm>

DBInfo::DBInfo(int totaa, char *aaset, int wordlen, MultipleSequence *seqs)
{
	Init(totaa, aaset, wordlen);
	CountWords(seqs);
	SummaryWords();
}

DBInfo::DBInfo(int totaa, char *aaset, int wordlen)
{
	Init(totaa, aaset, wordlen);
}

DBInfo::DBInfo(int totaa, char *aaset)
{
	Init(totaa, aaset, 6);
}

void DBInfo::Init(int totaa, char *aaset, int wordlen)
{
	aaRepTot = totaa;
	strcpy(aaRep, aaset);
	wordList = NULL;
	wordCount = NULL;
	totWordPerLen = NULL;
	totWord = 0;
	wordLen = hexamer = wordlen;
	totReadLen = 0;
	totaaCount = totWordCount = totSeq = 0;
	for(int i = 0; i < aaRepTot; i ++) aaCount[i] = 0;
	SetWords(wordlen);
}

DBInfo::~DBInfo(void)
{
	if(wordList != NULL) {
		for(int i = 0; i < totWord; i ++) delete[] wordList[i];
		delete[] wordList;
	}
	if(wordCount != NULL) delete[] wordCount;
	if(totWordPerLen != NULL) delete[] totWordPerLen;
}

void DBInfo::CountWords(MultipleSequence *seqs)
{
	int	i, j, k, seqlen, idx, *pos;
	const char	*seq;

	for (i = 0; i < seqs->size(); i++)	{
		seq = seqs->at(i)->getSequence();
		seqlen = strlen(seq);
		totReadLen += seqlen;
		pos = new int[seqlen];
		for(j = 0; j < seqlen; j ++) {
			k = AAIdx(seq[j]);
			pos[j] = k;
			if(k != -1) {
				aaCount[k] += 1;
				totaaCount += 1;
			}
		}
		for(j = 0; j < seqlen - wordLen; j ++) {
			idx = WordIdx(pos + j);
			if(idx != -1) {
				wordCount[idx] += 1;
				totWordCount += 1;
			}
		}
		delete[] pos;
	}
	totSeq += seqs->size();
}

void DBInfo::SummaryWords(void)
{
	printf("total aa %ld and word %ld from the sequences\n", totaaCount, totWordCount);
	aveWordCount = totWordCount / totWord;
	totReadLen = totaaCount;
	int *wordCountSort = new int[totWord];
	int	i, k, idx;
	for(i = 0; i < totWord; i ++) {
		wordCountSort[i] = wordCount[i];
	}
	std::sort(wordCountSort, wordCountSort + totWord);
	medianWordCount = wordCountSort[totWord / 2];
	printf("average count per word: %d median: %d most-frequent: %d\n", totWordCount / totWord, medianWordCount, wordCountSort[totWord - 1]);
	delete[] wordCountSort;

	for(i = 0; i < aaRepTot; i ++) {
		aaFreq[i] = aaCount[i] * 1.0 / totaaCount;
		aaLogOdd[i] = log(aaFreq[i] * aaRepTot); 
		//printf("aa %c freq %.3f\n", aaRep[i], aaFreq[i]);
	}

	char	aword[10];
	int	rareword = 0;
	int	avoidword = 0;
	for(i = 0; i < totWord; i ++) {
		double exp = totWordCount;
		Idx2Word(i, aword);
		for(k = 0; k < wordLen; k ++) {
			idx = AAIdx(aword[k]);			
			exp *= aaCount[idx] / double(totaaCount);
		}
		if(wordCount[i] == 0) avoidword ++;
		if(wordCount[i] <= 1) rareword ++;
	}
	//printf("Total words %d, avoid %d rare(1) %d\n", totWord, avoidword, rareword);
}

//save word frequence to a file
void DBInfo::SaveWord(char *filename)
{
        FILE *fp;
        if((fp=fopen(filename, "wb"))==NULL) { 
                printf("Cannot open file %s to write in SaveWord.\n", filename);
                exit(0);
	}
	int	i, k, idx;
	char	aword[100];
	fprintf(fp, "#word id string count exp\n");
	for(i = 0; i < totWord; i ++) {
		double exp = totWord;
		Idx2Word(i, aword);
		for(k = 0; k < wordLen; k ++) {
			idx = AAIdx(aword[k]);			
			exp *= aaFreq[idx];
		}
		fprintf(fp, "%d %s %d %.0f\n", i, aword, wordCount[i], exp);
	}
	fclose(fp);
}

//save db info to a file (will be used by swift)
void DBInfo::SaveInfo(char *filename)
{
        FILE *fp;
        if((fp=fopen(filename, "wb"))==NULL) { 
                printf("Cannot open file %s to write in save2File.\n", filename);
                exit(0);
        }
	long int	num[5];
	num[0] = totSeq; num[1] = totReadLen; num[2] = wordLen; num[3] = aveWordCount; num[4] = medianWordCount;
	printf("save to info: totSeq %ld, totReadLen %ld, wordLen %ld, aveWordCount %ld, medianWordCount %ld\n", totSeq, totReadLen, wordLen, aveWordCount, medianWordCount);
        if(fwrite(num, sizeof(long int), 5, fp) != 5) {
                printf("Write num error.\n");
                exit(0);
        }
        if(fwrite(aaFreq, sizeof(double), aaRepTot, fp) != aaRepTot) {
                printf("Write aaFreq error.\n");
                exit(0);
        }
        if(fwrite(wordCount, sizeof(int), totWord, fp) != totWord) {
                printf("Write wordCount error.\n");
                exit(0);
        }
	fclose(fp);
}

void DBInfo::LoadInfo(char *filename)
{
	FILE	*fp;
        if((fp=fopen(filename, "rb"))==NULL) {
                printf("Cannot open file %s.\n", filename);
		exit(0);
        }
	long int	num[5];
        if(fread(num, sizeof(long int), 5, fp) != 5) { //seqnum, totlen, wordlen, avewordcount, medianwordcount
                if(feof(fp)) printf("Read wordinfo: Premature end of file\n");
                else printf("Read wordinfo: File read error.");
                exit(0);
        }
	totSeq = num[0]; totReadLen = num[1]; wordLen = num[2]; aveWordCount = num[3]; medianWordCount = num[4];

	SetWords(wordLen);

        if(fread(aaFreq, sizeof(double), aaRepTot, fp) != aaRepTot) {
                if(feof(fp)) printf("Read aaFreq: Premature end of file\n");
                else printf("Read aaFreq: File read error.");
                exit(0);
        }
        if(fread(wordCount, sizeof(int), totWord, fp) != totWord) {
                if(feof(fp)) printf("Read m_len: Premature end of file\n");
                else printf("Read m_len: File read error.");
                exit(0);
        }
	printf("DBinfo loaded: totSeq %d, totReadLen %ld, medianWord %d\n", totSeq, totReadLen, medianWordCount);
	fclose(fp);
}

int DBInfo::GetWordCount(const char *word)
{
	if(totWord == 0) return 0;
	int idx = WordIdx(word);
	if(idx != -1) return wordCount[idx];
	else return 0;
}

void DBInfo::SetWords(int wordlen)
{
	totWordPerLen = new int[wordlen + 1];
	int	i, j, k, idx;
	for(i = 0; i < wordlen + 1; i ++) totWordPerLen[i] = 0;
	
	wordLen = wordlen;
	totWord = int(pow(strlen(aaRep), wordlen));

	if(!NOWORDS) wordList = new char*[totWord];
	wordCount = new int[totWord];
	for(i = 0; i < totWord; i ++) {
		if(!NOWORDS) wordList[i] = new char[wordlen + 1];
		wordCount[i] = 0;
	}
	int	add = 0;
	int	add0;
	char	thisword[20];
	int	thiswordidx;
       	for(i = 0; i < wordlen; i ++) {
		if(i == 0) {
			totWordPerLen[i] = 0; 
			if(!NOWORDS) {
				for(j = 0; j < aaRepTot; j ++) {
					sprintf(wordList[add ++], "%c", aaRep[j]);
				}
			}
		}
		else {
			if(i == 1) totWordPerLen[i] = aaRepTot;
			else totWordPerLen[i] = totWordPerLen[i - 1] * aaRepTot; 
			add0 = totWordPerLen[i];
			if(!NOWORDS) {
	                       	for(j = 0; j < add0; j ++) {
       	                        	strcpy(thisword, wordList[j]);
       	                        	for(k = 0; k < strlen(aaRep); k ++) {
       		                       		sprintf(wordList[k * add0 + j], "%s%c", thisword, aaRep[k]);
					}
				}
			}
		}
	}
     	totWordPerLen[i] = totWordPerLen[i - 1] * aaRepTot; 
	//printf("total words of length %d = %d\n", wordlen, totWordPerLen[i]);
}

int DBInfo::WordIdx(const char *word)
{
	int	pos[100], i, j, idx;
	for(i = 0; i < wordLen; i ++) {
		j = AAIdx(word[i]);
		if(j == -1) return -1;
		pos[i] = j;
	}
	return WordIdx(pos);
}

int DBInfo::WordIdx(int *pos)
{
	int	i, idx;
	if(pos[0] == -1) return -1;
	idx = pos[0];
	for(i = 1; i < wordLen; i ++) {
		if(pos[i] == -1) return -1;
		idx += totWordPerLen[i] * pos[i];
	}
	return idx;
}

void DBInfo::Idx2Word(int idx, char *word)
{
	int	i, pos[10];
	int	count = idx;
	for(i = wordLen - 1; i > 0; i --) {
		pos[i] = count / totWordPerLen[i]; 
		count -= pos[i] * totWordPerLen[i];
	}
	pos[0] = count;
	for(i = 0; i < wordLen; i ++) {
		word[i] = aaRep[pos[i]];
	}
	word[i] = 0;
}

int DBInfo::AAIdx(char aa)
{
	for(int j = 0; j < aaRepTot; j ++) {
		if(aaRep[j] == aa) return j; 
	}
	return -1;
}

int* DBInfo::AAIdx(const char *seq)
{
	int	*idx = new int[strlen(seq)];
	for(int l = 0; l < strlen(seq); l ++) {
		idx[l] = AAIdx(seq[l]);
	}
	return idx;
}

void DBInfo::SetFreqWord(int *freqword, int *maxseedperpos)
{
	*freqword = 5 * int(totSeq / 5000.0); //freqword not used
        if(*freqword < 50) *freqword = 50;
        *maxseedperpos = 2 * (*freqword);
}

int DBInfo::PickSeedLen(const char* seq, int hexfreq, int atleast, int iffast, int& misseedtot, int* misseedpos, int& misseedlen)
{
	int	thisseed, add, idx;
	double	fold;
	int	maxadd = iffast?3:2;
	if(hexfreq <= medianWordCount) thisseed = hexamer;
	else {
		double 	expfreq = hexfreq;
		for(add = 1; add < maxadd; add ++) {
			if((strlen(seq) >= hexamer + add) && (idx = AAIdx(seq[hexamer + add - 1])) != -1) {
				fold = aaFreq[idx];
			}
			else fold = 1.0 / aaRepTot; 
			expfreq *= fold;
			if(expfreq <= medianWordCount) break;
		}
		thisseed = hexamer + add;
	}

        if(thisseed < atleast) thisseed = atleast;

	if(iffast)  {
         	misseedlen = 10;
		misseedpos[0] = 4;
		misseedpos[1] = 5;
		misseedpos[2] = 3;
        	misseedtot = 3;
		if(thisseed > 6) {
			misseedpos[3] = 6;
			misseedtot += 1;
		}
	}
	else {
		misseedlen = 9; 
		misseedpos[0] = 3;
		misseedpos[1] = 5;
		misseedtot = 2;
	}

	return thisseed;
}

int* DBInfo::GetHexFreq(const char *seq)
{
        int     seqlen = strlen(seq);
        int     *hexfreq = new int[seqlen];
        int     *atypical = new int[seqlen];
        int     i, j;
        for(i = 0; i < seqlen; i ++) hexfreq[i] = 0;
        for(i = 0; i < seqlen; i ++) {
                atypical[i] = 0;
                for (j = 0; j < strlen(ATYPICAL); j ++) {
                        if(seq[i] == ATYPICAL[j]) {
                                atypical[i] = 1;
                                break;
                        }
                }
        }
        for(i = 0; i < seqlen - 6; i ++) {
                for(j = i; j < i + 6; j ++) {
                        if(atypical[j]) break;
                }
                if(j == i + 6) {
                        hexfreq[i] = GetWordCount(seq + i);
                }
        }
        delete[] atypical;
        return hexfreq;
}

int DBInfo::MinHexFreq(const char *seq, int tot)
{
	int	minhex = GetWordCount(seq);
	for(int i = 1; i < tot; i ++) {
		int	hex = GetWordCount(seq + i);
		if(hex < minhex) minhex = hex;
	}
	return minhex;
}
