# Supplementary material for: RAPSearch: a fast protein similarity search tool for short reads
Source: BMC Bioinformatics. 2011 May 15;12:159. doi: 10.1186/1471-2105-12-159 (PMC3113943; doi:10.1186/1471-2105-12-159)
Supplement: Additional file 2 — RAPSearch package. A package of RAPSearch source codes, implemented in C++. [file 1471-2105-12-159-S2.GZ › RAPSearch1.0/Src/Swift.cpp]

// RAPSearch (or SWIFT) 
// Developed by Yuzhen Ye (ye@indiana.edu), 
// Justin Choi(jeochoi@cgb.indiana.edu), and Haixu Tang <hatang@indiana.edu>
// Indiana University, Bloomington
// Last modified on Nov 17, 2010 

#include "PreSearch.h"

#define OPTION_QUERY "q"
#define OPTION_SUBJECT "d"
#define OPTION_SUFFIX "s"
#define OPTION_OUTPUT "o"
#define OPTION_CODE "c"
#define OPTION_TOP "t"
#define OPTION_PROB "p"
#define OPTION_EVAL "e"
#define OPTION_TYPE "n"
#define OPTION_FILTER "f"
#define OPTION_VERBOSE "v"
#define OPTION_MODE	"m"
#define OPTION_PRINTALN	"a"
#define OPTION_DBINFO	"w"
#define	Program	"rapsearch"
#define	Version "1.0"

void printUsage(char *error);

int main(int argc, char *argv[])
{
	if (argc < 2) 
	{
		printUsage("");
     		return 1;
   	}

	char*	DBFileBase;
	char* 	QueryFileName;
	char* 	OutFileName;
	char	ProteinCode[100];
	strcpy(ProteinCode, DEFAULT_CODE);

	int	i, k;
	for (i = 0; i < argc; i ++) 
	{
		if(argv[i][0] != '-') continue;
		if(argv[i][1] == OPTION_QUERY[0] && argc > i + 1)  // string : query file (FASTA format)
		{
			QueryFileName = argv[i+1];
		}
		else if(argv[i][1] == OPTION_SUBJECT[0] && argc > i + 1) // string : subject file (base name only)
		{
			DBFileBase = argv[i+1];
		}
		else if(argv[i][1] == OPTION_OUTPUT[0] && argc > i + 1) // string : output file name
		{
			OutFileName = argv[i+1];
		}
		else if(argv[i][1] == OPTION_CODE[0] && argc > i + 1) // int: protein code
		{
			strcpy(ProteinCode, argv[i+1]);	
		}
	}

	if (!QueryFileName)	printUsage("Error: No query");
	if (!DBFileBase)	printUsage("Error: No database");
	if (!OutFileName)	printUsage("Error: No output");

	char  	InfoFileName[1000];
	sprintf(InfoFileName, "%s.inf", DBFileBase);
	
	char	logfile[1000];
	sprintf(logfile, "%s.log", OutFileName);
	
        time_t jobstart = time(NULL);

printf("QueryFileName %s\n", QueryFileName);
	PreSearch	*expsearch = new PreSearch(QueryFileName, InfoFileName, OutFileName, ProteinCode, 1);
	expsearch -> setMultSuffix(DBFileBase);
	expsearch -> process();
//printf("pre delete expsearh\n");
	delete expsearch;
//printf("after delete expresh\n");

	printf(">>>Main END\n");
        time_t jobfinished = time(NULL);
	double	timeused = difftime(jobfinished, jobstart);
	printf("Time used: %d min (%.1f hours)\n", int(timeused / 60), timeused / 3600.0);

}

void printUsage(char *error)
{
	fprintf(stderr, "%s\n", error);
	fprintf(stderr,
		"%s v%s: Fast protein similarity search tool for short reads\n"
		"-------------------------------------------------------------------------\n"
		" Options: \n"
		"\t-" OPTION_QUERY        " string : query file (FASTA format)\n"
		"\t-" OPTION_SUBJECT      " string : database file (**base name only**, with full path)\n"
		"\t-" OPTION_OUTPUT       " string : output file name [stdout]\n"
		//"\t-" OPTION_CODE         " string : protein encoding code(all, murphy.10, murphy.9 murphy.5 gbmr.10, hsdm.4, dayhoff.6)[%s]\n"
		//"\t-" OPTION_PROB         " float  : threshold of probability for extension [%g]\n"
		//"\t-" OPTION_MODE         " S(low) : slow mode on (default off)\n"
		"\t-" OPTION_EVAL         " float  : threshold of log(E-value) [default: %d]\n"
		//"\t-" OPTION_FILTER       " off/on : cutoff for gapped extension [default on]\n"
		//"\t-" OPTION_VERBOSE      " T/F    : T (verbose) for debugging\n"
		"-------------------------------------------------------------------------\n"
		"example> %s -" OPTION_QUERY " query.fa -" OPTION_SUBJECT " nr -" OPTION_OUTPUT " output_file\n\n"
		,
		Program, Version, DEFAULT_LOGEVALTHRESH, Program
	);
	exit(-1);
}
