# Supplementary material for: RAPSearch: a fast protein similarity search tool for short reads
Source: BMC Bioinformatics. 2011 May 15;12:159. doi: 10.1186/1471-2105-12-159 (PMC3113943; doi:10.1186/1471-2105-12-159)
Supplement: Additional file 2 — RAPSearch package. A package of RAPSearch source codes, implemented in C++. [file 1471-2105-12-159-S2.GZ › RAPSearch1.0/Src/PreSwift.cpp]

#include "PreSearch.h"

void printUsage(char *error);

int main(int argc, char *argv[])
{
	char* 	DBFileName;
	char*	SuffixFileName;
	char*	WordFile;
	char	proteincode[100];
	strcpy(proteincode, DEFAULT_CODE);
	int	splitnum = 0;

	if(argc < 4) printUsage(""); 

	int	i, k;
	for (i = 0; i < argc; i ++) {
		if(argv[i][0] != '-') continue;
		if(argv[i][1] == 'd' && argc > i + 1) // string : database file (FASTA format)
		{
			DBFileName = argv[i+1];
		}
		else if(argv[i][1] == 'n' && argc > i + 1) // string : suffix array file (binary file)
		{
			SuffixFileName = argv[i+1];
		}
		else if(argv[i][1] == 's' && argc > i + 1) // string : suffix array file (binary file)
		{
			sscanf(argv[i+1], "%d", &splitnum);
		}
		else if(argv[i][1] == 'w' && argc > i + 1) // word-file
		{
			WordFile = argv[i+1];
		}
	}

	if (!DBFileName)	printUsage("Error: No database\n");
	if (!SuffixFileName)	printUsage("Error: No suffix array file\n");

	printf("now compute suffixarray\n");
	PreSearch	*expsearch = new PreSearch(DBFileName, SuffixFileName, proteincode, splitnum);
	if(WordFile) expsearch -> saveWord(WordFile);

	printf("suffixarray saved to file %s\n", SuffixFileName);

	delete expsearch;
	printf(">>>Main END\n");

}

void printUsage(char *info)
{
	printf("%s", info);
	printf("Usage: prerapsearch -d database -n swift-file(base name only)\n");
	printf("       optional parameter:\n");
	printf("          -s splits-num (splits the database into specified number of files)\n"); 
	printf("Example: prerapsearch -d nr -n nr\n");
	exit(0);
}
