# Supplementary material for: RAPSearch: a fast protein similarity search tool for short reads
Source: BMC Bioinformatics. 2011 May 15;12:159. doi: 10.1186/1471-2105-12-159 (PMC3113943; doi:10.1186/1471-2105-12-159)
Supplement: Additional file 2 — RAPSearch package. A package of RAPSearch source codes, implemented in C++. [file 1471-2105-12-159-S2.GZ › RAPSearch1.0/Src/StringEx.inl]

inline StringEx::StringEx()
{
}

inline StringEx::StringEx(const std::string& s)
	: std::string(s)
{
}

inline StringEx::StringEx(const StringEx& s)
	: std::string(s)
{
}

inline StringEx::~StringEx()
{
}

inline void StringEx::clear()
{
	erase(begin(), end());
}
