# Supplementary material for: RAPSearch: a fast protein similarity search tool for short reads
Source: BMC Bioinformatics. 2011 May 15;12:159. doi: 10.1186/1471-2105-12-159 (PMC3113943; doi:10.1186/1471-2105-12-159)
Supplement: Additional file 2 — RAPSearch package. A package of RAPSearch source codes, implemented in C++. [file 1471-2105-12-159-S2.GZ › RAPSearch1.0/Src/SequenceFactory.h]

#ifndef __SEQUENCE_FACTORY_H__
#define __SEQUENCE_FACTORY_H__

#include "MultipleSequence.h"
#include "BioFile.h"

class SequenceFactory
{
	public:
		enum Type {FASTA, GBK, PTT};
		SequenceFactory();
		~SequenceFactory();

	public:
		MultipleSequence* load(char* filePaths, Type def=FASTA);
		bool save(char* filePath, MultipleSequence* seqs);
		BioFile* createInstance(const char* filePath, Type def=FASTA);
};

#endif	// __SEQUENCE_FACTORY_H__
