# Supplementary material for: RAPSearch: a fast protein similarity search tool for short reads
Source: BMC Bioinformatics. 2011 May 15;12:159. doi: 10.1186/1471-2105-12-159 (PMC3113943; doi:10.1186/1471-2105-12-159)
Supplement: Additional file 2 — RAPSearch package. A package of RAPSearch source codes, implemented in C++. [file 1471-2105-12-159-S2.GZ › RAPSearch1.0/Src/SeedVector.h]

#ifndef __SEED_Vector_H__
#define __SEED_Vector_H__

#include <vector>
#include "Seed.h"

class SeedVector : public std::vector<Seed*>
{
	public:
		SeedVector(int size=0);
		~SeedVector();

	protected:
		int m_enumIndex;

	public:
		virtual void clear();

		virtual bool add(Seed* item);
		virtual int  size() const;
		void remove(int index);

		Seed* at(int index) const;
		void      setAt(int index, Seed* item);

		virtual void         load(SeedVector* output);
		virtual SeedVector* load();
		virtual void         save(SeedVector* output);

		virtual void      enumerate();
		virtual bool      hasMore() const;
		virtual Seed* next();
};

#include "SeedVector.inl"

#endif	// __SEED_Vector_H__
