# Supplementary material for: RAPSearch: a fast protein similarity search tool for short reads
Source: BMC Bioinformatics. 2011 May 15;12:159. doi: 10.1186/1471-2105-12-159 (PMC3113943; doi:10.1186/1471-2105-12-159)
Supplement: Additional file 2 — RAPSearch package. A package of RAPSearch source codes, implemented in C++. [file 1471-2105-12-159-S2.GZ › RAPSearch1.0/Src/FastaFile.h]

#ifndef __FASTA_FILE_H__
#define __FASTA_FILE_H__

#include "FastaLikeFile.h"

class FastaFile : public FastaLikeFile
{
	public:
		FastaFile();
		~FastaFile();

	public:
		static char DELIMETER;
		virtual bool isDelimeter(char ch);
		virtual bool isDelimeter(const char* s);
		virtual char delimeter();

	public:
		static bool isFasta(const char* filePath);
};


#endif	// __FASTA_FILE_H__
