# Supplementary material for: RAPSearch: a fast protein similarity search tool for short reads
Source: BMC Bioinformatics. 2011 May 15;12:159. doi: 10.1186/1471-2105-12-159 (PMC3113943; doi:10.1186/1471-2105-12-159)
Supplement: Additional file 2 — RAPSearch package. A package of RAPSearch source codes, implemented in C++. [file 1471-2105-12-159-S2.GZ › RAPSearch1.0/Src/BlastStat.h]

//it is the main class for ExpSearch
//reading in the query & database
//make suffix tree of databases & do search

#ifndef __EVALUECAL_H__
#define __EVALUECAL_H__

#include <ctype.h>
#include <map>
#include <math.h>

// blast statistics parameters for **BLOSOM62** and gapped/ungapped alignment
// refer to David W. Mount's bioinformatics book
// data from blastkar.cpp
//composition-based LAMBDA???
#define DEFAULT_L				0.318
#define DEFAULT_K				0.134
#define DEFAULT_H				0.401
#define DEFAULT_ALPHADLAMBDA			2.492397
#define	DEFAULT_BETA				-3.2
#define DEFAULT_GAPPED_L			0.267
#define DEFAULT_GAPPED_K			0.0410
#define DEFAULT_GAPPED_H			0.140
#define DEFAULT_GAPPED_ALPHADLAMBDA		7.116105	
#define	DEFAULT_GAPPED_BETA			-30
#define BLAST_GAP_DECAY_RATE 			0.5   	/**< Gap decay rate for ungapped search */
#define BLAST_GAP_DECAY_RATE_GAPPED 		0.1	/**< Gap decay rate for gapped search */


#define	Log2					log(2)
#define	Log10					log(10)
#define	DEFAULT_G				50	
#define	LogG					log(DEFAULT_G)
#define	DEFAULT_GAP_DECAY			0.1
#define MAX(m, n)				(m > n)?(m):(n)
//lamda, k, h (h is the average nats/aligned pair)
//G: gap_size

class BlastStat {
	private:
		int	DBSeqNum;
		double	DBLen;
		double	EDBLen;
		double	LogEDBLen;
		int	QueryLen;
		double	EQueryLen;
		double	LogEQueryLen;
		int	ifGapped;
		int	PreAdjustMax;
		int	*AdjustLen;

		double	L;
		double	K;
		double	LogK;
		double	H; //average nats/aligned pair
		double	alpha_d_lambda;
		double	beta;
		double	ExpectedHSPLength; //the length of an HSP that has an expect of 1
		double	gap_decay_rate;

		void	BlastGapDecayCorr(double *e, int nsegs);

	public:
		BlastStat(int ifgapped, long int dbseqres, int dbseqnum);
		~BlastStat(void);
		void	SetPar(int ifgapped);
		void	SetDBInfo(void);
		double	calEffectiveLen(double len);
		double	rawScore2Bit(double rawscore);
		double 	rawScore2Expect(double rawscore); 
		double	rawScore2ExpectLog(double rawscore);
		double	sumScore2Expect(int tot, double* score, int subjctlen); 
		double	sumScore(int tot, double *score, int subjctlen); 
		double	sumScore2Expect(int tot, double sumS, int subjctlen); 
		double	fac(int r); 
		void	blastComputeLengthAdjustmentComp(int query_length);
		int	blastComputeLengthAdjustment(int query_length, int *length_adjustment);
		int	blastComputeLengthAdjustmentSimple(int query_length, int db_length, int db_num_seqs);
		void	setEffectiveLen(int length_adjustment, int query_length);
		double	Bits2RawScoreUngapped(double bit);
		double	Bits2RawScoreGapped(double bit);
};

#endif
