# Supplementary material for: RAPSearch: a fast protein similarity search tool for short reads
Source: BMC Bioinformatics. 2011 May 15;12:159. doi: 10.1186/1471-2105-12-159 (PMC3113943; doi:10.1186/1471-2105-12-159)
Supplement: Additional file 2 — RAPSearch package. A package of RAPSearch source codes, implemented in C++. [file 1471-2105-12-159-S2.GZ › RAPSearch1.0/Src/ExpSearch.h]

//it is the main class for ExpSearch
//reading in the query & database
//make suffix tree of databases & do search

#ifndef __EXPSEARCH_H__
#define __EXPSEARCH_H__

#include "lib.h"
#include "codon.h"
#include <ctype.h>
#include <map>
#include <math.h>
#include "SequenceFactory.h"
#include "BioSuffixArray.h"
#include "DBInfo.h"
#include "FastaLikeFile.h"
#include "BioFile.h"
#include "Sequence.h"
#include "Seg.h"
#include "BlastStat.h"
#include "EncodeProtein.h"
#include "PreSearch.h"
#include "SeedVector.h"
#include "ChainSet.h"
#include "AlnParser.h"
#include <vector>

typedef std::map<int, SeedVector> SeedSlope;
typedef std::map<int, SeedSlope> SeedData;

#define DEFAULT_SEED				8
#define DEFAULT_SCORE_DIFF                      100
#define DEFAULT_SCORE_TOP                      	5
#define DEFAULT_PROB				0.01
#define DEFAULT_LOGEVALTHRESH			1
#define MINSCORE				-20
#define	MAX_BUF					2048
#define DEFAUlT_MASK_SHORT_LEN			10
#define SUMHSP_OVERLAP				10
#define SUMHSP_MINEVALUE			1
#define SUMHSP_MINRAWSCORE			30
#define CHAINWITHIN	40

// blast statistics parameters for BLOSOM62 and ungapped alignment
// refer to David W. Mount's bioinformatics book
#define DEFAULT_LAMBDA				0.318
#define DEFAULT_K				0.134
#define DEFAULT_H				0.401
#define DEFAULT_GAPPED_LAMBDA			0.267
#define DEFAULT_GAPPED_K			0.0410
#define DEFAULT_GAPPED_H			0.140
//lamda, k, h (h is the average nats/aligned pair)

#define LONGQUERY	5000
#define COVERPROP	0.8

using namespace std;
using namespace AlnParser;

struct MaximalMatchHandler
{
        public:
                long m_start;
                const char* m_seq;
		int queryidx;
                SuffixArray* m_sa;
                SeedData* m_seeds;

                MaximalMatchHandler(const char* seq, SuffixArray* sa, int qidx, SeedData* seeds)
                        : m_start(0), m_seq(seq), m_sa(sa), m_seeds(seeds)
                {
			queryidx = qidx;
                }

                void operator() (int suffix, int length, int removal)
                {
			//note: here the seeds can be redundant, to be removed in chainSeed

			//printf("NOTE: add seed: pos %d %d len %d queryidx %d\n", m_start, index, length, queryidx);

			if(!(removal && suffix && m_start && (m_sa->getCharAt(suffix-1) == m_seq[m_start-1]))) { 
                                TRACE("(%d %d %c %c)", suffix, length, m_sa->getCharAt(suffix-1), m_seq[m_start-1]);
                                int no = m_sa->getStringNumberAt(suffix);
                                int index = m_sa->getRelativeSuffixAt(suffix, no);
                                (*m_seeds)[no][m_start-index].push_back(new Seed(m_start, index, length, queryidx));
			}
                }
}; 

struct HitRecord
{
	int	qidx;
	int	subjectid;
	vector <AlignBlock> alnblock;
	LongString	saln;
	string	sdes;
	int	hsp;
	int	qstart;
	int	qend;
	int	sstart;
	int	send;
	int	match;
	double	evalue;
	double	bits;
	HitRecord(int qidx_i, int subjectid_i, vector<AlignBlock> alnblock_i, int hsp_i, int qstart_i, int qend_i, int sstart_i, int send_i, int match_i, double evalue_i, double bits_i, const char *sdes_i) 
	{
		setOthers(qidx_i, subjectid_i, hsp_i, qstart_i, qend_i, sstart_i, send_i, match_i, evalue_i, bits_i, sdes_i);
		for(vector<AlignBlock>::iterator it = alnblock_i.begin(); it != alnblock_i.end(); it ++) {
			alnblock.push_back(AlignBlock(it->len, it->mod));	
		}
		//alnblock = alnblock_i;
	}
	HitRecord(int qidx_i, int subjectid_i, int alnlen_i, int hsp_i, int qstart_i, int qend_i, int sstart_i, int send_i, int match_i, double evalue_i, double bits_i, const char *sdes_i) 
	{
		setOthers(qidx_i, subjectid_i, hsp_i, qstart_i, qend_i, sstart_i, send_i, match_i, evalue_i, bits_i, sdes_i);
		alnblock.push_back(AlignBlock(alnlen_i, 's'));
	}
	void setSaln(char *saln_i) { saln.assign(saln_i); }
	void setOthers(int qidx_i, int subjectid_i, int hsp_i, int qstart_i, int qend_i, int sstart_i, int send_i, int match_i, double evalue_i, double bits_i, const char* sdes_i) 
	{
		qidx = qidx_i;
		subjectid = subjectid_i;
		hsp = hsp_i;
		qstart = qstart_i;
		qend = qend_i;
		sstart = sstart_i;
		send = send_i;
		match = match_i;
		evalue = evalue_i;
		bits = bits_i;
		sdes.assign(sdes_i);
	}
};

typedef vector<HitRecord> HitRecordVec;

class ExpSearch {
	private:
		int	MinSeed;
		double	LogCode;
		int	ScoreDiff;
		int	TopHsp;
		double 	ProbThreshold;
		double 	LogProbThreshold;
		double 	LogEvalueThreshold;
		double	LogDatabase;
		double	lambda, Logkey;
		double	LOG10;
		char	Amino[100];
		std::map<char, int> AAno;
		int	SubMatrix[100][100];
		int	GapIni;
		int	GapExt;
		int	MaxGap;

		double	GapExtSCutBits;
		double	GapExtSCut;
		double	UngapExtDropBits;
		double	UngapExtDrop;
		double	GapExtDropBits;
		double	GapExtDrop;
		double	UngapExtSCut;
		int	LenCut;
		int	MinHspLen4Ext;
		int	MinMatch4Ext;

		char	SeqType;
		int	Mode;
		int	SeqPerQuery;
		char	ProteinCode[100];
		char	AaRep[20];
		EncodeProtein	*encoder;

		int	ifGapped;
		int	AllowFrameShift;
		BlastStat	*BlastSig;

		//add AlnLen, AlnMod, trace, etrace, dtrace for getting real alignments
		vector<int> AlnLen;
		vector<char> AlnMod;
		vector < vector<AlignBlock> > AlnBlockList;
		char	**trace, **etrace, **dtrace;

		int	MaxSeedPerPos;
		int	FreqWord;
		int	MinSeedTot;
		int	MinSeedList[10];
		int	MisPos[10];
		int	Remove[10];
		int	FlexSeed;
		int	AllowMis;
		
		int	MaxHitPerQuery;
		int	MaxAlnPerQuery;
		int	Fast;
		int	VerboseOn;


	public:
		ExpSearch(char type, char *proteincode, EncodeProtein *enc, int allowframeshift, BlastStat *blastsig);
		~ExpSearch();
		void	initialize(void);
		void	setCutoff(void);
		char*	loadSeq(char*, int*);
		void	doSearch(MultipleSequence *query, int* NucLen, char *subjectfile, char **sname, BioSuffixArray *sa, DBInfo *dbInfo, FILE* fp1, FILE* fp2);
		void	doSearch(MultipleSequence *query, int* NucLen, int sanum, char **subfile, char **safile, char **sname, DBInfo *dbInfo, FILE* fp1, FILE* fp2);
		void 	makeSuffixArray(MultipleSequence*, int start, int no, BioSuffixArray*);
		void 	saveSuffixArray(MultipleSequence*, BioSuffixArray*, char *filename);
		void 	readSuffixArray(BioSuffixArray*, char *filename);
		int	findSeed(SuffixArray*, int, const Sequence*, int seedlen, SeedData&);
		int 	findSeedMis(SuffixArray*, int, Sequence*, int seedlen, int mispos, int ifremove, SeedData&);
		int	findSeedFlex(DBInfo *dbInfo, SuffixArray*, int, Sequence*, SeedData&);
		
		int 	align(Sequence*, char*, int, int, int, int*);
		void	chainSeed(SeedVector&, ChainSet<Chain>&, char*, int subIdx, MultipleSequence*, int);
		void	filterChain(ChainSet<Chain>&);
		int	extendHspUngappedNdGapped(ChainSet<Chain>&, MultipleSequence*, char*, int *sbeg);
		int 	extendForwardHsp(const char*, const char*, int, int, int*, int*, int);
		int	extendBackHsp(const char*, const char*, int, int, int*, int*, int);
		int	SWAlignDrop(const char *seq1, const char *seq2, int N, int M, int *ext1, int *ext2, int *match_len, int *gap);
		int	makeHsp(HitRecordVec& hit, SeedData&, int, MultipleSequence*, char*, int*, char**);

		int	saveAln(HitRecordVec& hit, Sequence* query, char* subject, int *sbeg, char **sname, ChainSet<Chain>& chains);
		double 	probMem(SeedSlope&);
		char 	chkOverlap(int *begin, int *end, int num, int b, int e);
	
		void	changeMinSeed(int value) { MinSeed = value; }
		void	disableFlexSeed(void)	{ FlexSeed = 0; }
		void	setSlowMode(void) { Fast = 0; printf("Slow Mode ON\n"); }
		void	changeScoreDiff(int value) { ScoreDiff = value; }
 		void	changeTopHsp(int value) { TopHsp = value; }
		void	changeProbThreshold(int value) { ProbThreshold = value; }
		void	changeLogEvalueThreshold(int value) { LogEvalueThreshold = value; }
		void	turnOffExtScoreCut(void)	{ GapExtSCut = 0; }
		void	verboseOn(void)	{ VerboseOn = 1; printf("Verbose ON\n"); }
		
		int	atypical(char aa);
		int	findAtypical(const char*, int, int);
		int	checkAlnScore(char *aln1, char *aln2);

		void	displayPos(int *NucLen, int qidx, int qstart, int qend, int& qstart_d, int& qend_d);
		void	printHitList(HitRecordVec& hit, int *NucLen, Sequence *que, FILE *out);
		void	printAlignment(HitRecordVec& hit, int *NucLen, Sequence *que, MultipleSequence* query, FILE *out);
		void	printAlnOn(char *filename);
};

#endif
