# Supplementary material for: RAPSearch: a fast protein similarity search tool for short reads
Source: BMC Bioinformatics. 2011 May 15;12:159. doi: 10.1186/1471-2105-12-159 (PMC3113943; doi:10.1186/1471-2105-12-159)
Supplement: Additional file 2 — RAPSearch package. A package of RAPSearch source codes, implemented in C++. [file 1471-2105-12-159-S2.GZ › RAPSearch1.0/Src/RetrieveAln.h]

//it is the main class for RetrieveAln
//reading in the query & database
//make suffix tree of databases & do search

#ifndef __RETRIEVEALN_H__
#define __RETRIEVEALN_H__

#include "lib.h"
#include "codon.h"
#include <ctype.h>
#include <map>
#include <math.h>
#include "SequenceFactory.h"
#include "BioSuffixArray.h"
#include "FastaLikeFile.h"
#include "BioFile.h"
#include "Sequence.h"
#include "Seg.h"
#include "AlnParser.h"
#include <vector>

#define DEFAULT_SEED                            8
#define MAXLEG					250000000
#define MAXLEGQ					25000000
//#define MAXLEG					20000000

using namespace std;
using namespace AlnParser;

class RetrieveAln {
	private:
		char	Amino[100];
		std::map<char, int> AAno;
		MultipleSequence*	query;
		MultipleSequence*	subject;

		Seg	*seg;
		Seg	*segsht;
		int	SEGon;

	public:
		RetrieveAln(char *query, char type, char *subject, char *m8like, char *outfile);
		~RetrieveAln();
		MultipleSequence* loadStreamMax(FILE *fp, int maxlen, char type);
		void 	Translate(MultipleSequence *seq, Sequence *s, int idx);
		void	MaskShortORF(Sequence *s);
		void 	checkSequences(MultipleSequence* seqs);
		bool 	loadSequence(FILE* fp, Sequence* seq);
		bool 	loadHeader(FILE *fp, Sequence* seq);

		FILE* 	openIOStream(const char* fileName, const char* mode);
		int	FindProtein(MultipleSequence *seqs, char *name);
};

#endif
