# Supplementary material for: RAPSearch: a fast protein similarity search tool for short reads
Source: BMC Bioinformatics. 2011 May 15;12:159. doi: 10.1186/1471-2105-12-159 (PMC3113943; doi:10.1186/1471-2105-12-159)
Supplement: Additional file 2 — RAPSearch package. A package of RAPSearch source codes, implemented in C++. [file 1471-2105-12-159-S2.GZ › RAPSearch1.0/Src/MaximalExactPair.h]

#ifndef __MAXIMAL_EXACT_PAIR_H__
#define __MAXIMAL_EXACT_PAIR_H__


#include <stack>
#include "SuffixArray.h"
#include "MempInterface.h"


class MaximalExactPair : public SuffixArrayPostTraverseInterface
{
	public:
		MaximalExactPair(SuffixArray* sa, MempInterface* memp=NULL, int minLen=0);
		~MaximalExactPair();

	protected:
		SuffixArray*			m_sa;
		std::stack<int>*		m_leftStack;
		std::stack<void*>*	m_dataStack;
		MempInterface*			m_memp;
		int						m_minLen;

	public:
		void compute() { m_sa->postTraverse(this); }

		void onBegin(int left, int height);
		void onEnd();
		void onPushBranch(int left, int height);
		void onPushLeaf(int left, int height);
		void onPopBranch(int left, int right, int height);
		void onPopLeaf(int left, int height);

	protected:
		void popAllLeftAndPointSet();

		virtual void* newData(int left, int height) = 0;
		virtual void deleteData(void* a) = 0;
		virtual void unionSet(void* a, void* b) = 0;
		virtual void cartesianProduct(int height, void* a, void* b) = 0;
};

#endif	// __MAXIMAL_EXACT_PAIR_H__
