# Supplementary material for: RAPSearch: a fast protein similarity search tool for short reads
Source: BMC Bioinformatics. 2011 May 15;12:159. doi: 10.1186/1471-2105-12-159 (PMC3113943; doi:10.1186/1471-2105-12-159)
Supplement: Additional file 2 — RAPSearch package. A package of RAPSearch source codes, implemented in C++. [file 1471-2105-12-159-S2.GZ › RAPSearch1.0/Src/StringArrayInterface.h]

#ifndef __STRING_ARRAY_INTERFACE_H__
#define __STRING_ARRAY_INTERFACE_H__

#include <string>

class StringArrayInterface
{
	public:
		virtual int size() const = 0;
		virtual int lengthAt(int index) const = 0;
		virtual char charAt(int index, int pos) const = 0;
		virtual const std::string& stringAt(int index) const = 0;
		virtual std::string& stringAt(int index) = 0;
		virtual std::string substringAt(int index, int pos, int len) const = 0;
};	// end of class StringArrayInterface

#endif	// __STRING_ARRAY_INTERFACE_H__
