# Supplementary material for: RAPSearch: a fast protein similarity search tool for short reads
Source: BMC Bioinformatics. 2011 May 15;12:159. doi: 10.1186/1471-2105-12-159 (PMC3113943; doi:10.1186/1471-2105-12-159)
Supplement: Additional file 2 — RAPSearch package. A package of RAPSearch source codes, implemented in C++. [file 1471-2105-12-159-S2.GZ › RAPSearch1.0/Src/Seed.h]

#ifndef __SEED_H__
#define __SEED_H__

class Seed
{
	protected:
		int m_pos1, m_pos2;
		int m_length;
		int q_idx;

	public:
		Seed(int pos1=0, int pos2=0, int len=0, int qidx = 0);
		int queryPos() const;
		void setQueryPos(int pos);
		int subjectPos() const;
		void setSubjectPos(int pos);
		int length() const;
		void setLength(int len);

		int queryEnd() const;
		int subjectEnd() const;
		int queryIdx() const;

	struct queryOrder : public std::binary_function<const Seed*, const Seed*, bool>
	{
		bool operator()(const Seed* x, const Seed* y) const
  		{
  			return x->queryPos() < y->queryPos();
  		}
  	};

	struct subjectOrder : public std::binary_function<const Seed*, const Seed*, bool>
	{
		bool operator()(const Seed* x, const Seed* y) const
  		{
  			return x->subjectPos() < y->subjectPos();
  		}
  	};
};

#include "Seed.inl"

#endif // __SEED_H__
