# Supplementary material for: RAPSearch: a fast protein similarity search tool for short reads
Source: BMC Bioinformatics. 2011 May 15;12:159. doi: 10.1186/1471-2105-12-159 (PMC3113943; doi:10.1186/1471-2105-12-159)
Supplement: Additional file 2 — RAPSearch package. A package of RAPSearch source codes, implemented in C++. [file 1471-2105-12-159-S2.GZ › RAPSearch1.0/Src/weight.h]

#ifndef __BLOSUM_H_
#define __BLOSUM_H_

/*                g  a  c  t  n  r  y  w  s  m  k  h  b  v  d  */
int W[15][15] = { 4,-6,-6,-6, 4, 4,-6,-6, 4,-6, 4,-6, 4, 4, 4,   /* g */
		 -6, 4,-6,-6, 4, 4,-6, 4,-6, 4,-6, 4,-6, 4, 4,   /* a */
		 -6,-6, 4,-6, 4,-6, 4,-6, 4, 4,-6, 4, 4, 4,-6,   /* c */
		 -6,-6,-6, 4, 4,-6, 4, 4,-6,-6, 4, 4, 4,-6, 4,   /* t */
		  4, 4, 4, 4, 4, 4, 4, 4, 4, 4, 4, 4, 4, 4, 4,   /* n */
		  4, 4,-6,-6, 4, 4,-6, 4, 4, 4, 4, 4, 4, 4, 4,   /* r */
		 -6,-6, 4, 4, 4,-6, 4, 4, 4, 4, 4, 4, 4, 4, 4,   /* y */
		 -6, 4,-6, 4, 4, 4, 4, 4,-6, 4, 4, 4, 4, 4, 4,   /* w */
		  4,-6, 4,-6, 4, 4, 4,-6, 4, 4, 4, 4, 4, 4, 4,   /* s */
		 -6, 4, 4,-6, 4, 4, 4, 4, 4, 4,-6, 4, 4, 4, 4,   /* m */
		  4,-6,-6, 4, 4, 4, 4, 4, 4,-6, 4, 4, 4, 4, 4,   /* k */
		 -6, 4, 4, 4, 4, 4, 4, 4, 4, 4, 4, 4, 4, 4, 4,   /* h */
		  4,-6, 4, 4, 4, 4, 4, 4, 4, 4, 4, 4, 4, 4, 4,   /* b */
		  4, 4, 4,-6, 4, 4, 4, 4, 4, 4, 4, 4, 4, 4, 4,   /* v */
		  4, 4,-6, 4, 4, 4, 4, 4, 4, 4, 4, 4, 4, 4, 4};  /* d */

int blosum62[20][20] =
/*		  A  R  N  D  C  Q  E  G  H  I  L  K  M  F  P  S  T  W  Y  V	*/
		 {4,-1,-2,-2, 0,-1,-1, 0,-2,-1,-1,-1,-1,-2,-1, 1, 0,-3,-2, 0,	/* A */
		 -1, 5, 0,-2,-3, 1, 0,-2, 0,-3,-2, 2,-1,-3,-2,-1,-1,-3,-2,-3,	/* R */
		 -2, 0, 6, 1,-3, 0, 0, 0, 1,-3,-3, 0,-2,-3,-2, 1, 0,-4,-2,-3,	/* N */
		 -2,-2, 1, 6,-3, 0, 2,-1,-1,-3,-4,-1,-3,-3,-1, 0,-1,-4,-3,-3,	/* D */
		  0,-3,-3,-3, 9,-3,-4,-3,-3,-1,-1,-3,-1,-2,-3,-1,-1,-2,-2,-1,	/* C */
		 -1, 1, 0, 0,-3, 5, 2,-2, 0,-3,-2, 1, 0,-3,-1, 0,-1,-2,-1,-2,	/* Q */
		 -1, 0, 0, 2,-4, 2, 5,-2, 0,-3,-3, 1,-2,-3,-1, 0,-1,-3,-2,-2,	/* E */
		  0,-2, 0,-1,-3,-2,-2, 6,-2,-4,-4,-2,-3,-3,-2, 0,-2,-2,-3,-3,	/* G */
		 -2, 0, 1,-1,-3, 0, 0,-2, 8,-3,-3,-1,-2,-1,-2,-1,-2,-2, 2,-3,	/* H */
		 -1,-3,-3,-3,-1,-3,-3,-4,-3, 4, 2,-3, 1, 0,-3,-2,-1,-3,-1, 3,	/* I */
		 -1,-2,-3,-4,-1,-2,-3,-4,-3, 2, 4,-2, 2, 0,-3,-2,-1,-2,-1, 1,	/* L */
		 -1, 2, 0,-1,-3, 1, 1,-2,-1,-3,-2, 5,-1,-3,-1, 0,-1,-3,-2,-2,	/* K */
		 -1,-1,-2,-3,-1, 0,-2,-3,-2, 1, 2,-1, 5, 0,-2,-1,-1,-1,-1, 1,	/* M */
		 -2,-3,-3,-3,-2,-3,-3,-3,-1, 0, 0,-3, 0, 6,-4,-2,-2, 1, 3,-1,	/* F */
		 -1,-2,-2,-1,-3,-1,-1,-2,-2,-3,-3,-1,-2,-4, 7,-1,-1,-4,-3,-2,	/* P */
		  1,-1, 1, 0,-1, 0, 0, 0,-1,-2,-2, 0,-1,-2,-1, 4, 1,-3,-2,-2,	/* S */
		  0,-1, 0,-1,-1,-1,-1,-2,-2,-1,-1,-1,-1,-2,-1, 1, 5,-2,-2, 0,	/* T */
		 -3,-3,-4,-4,-2,-2,-3,-2,-2,-3,-2,-3,-1, 1,-4,-3,-2,11, 2,-3,	/* W */
		 -2,-2,-2,-3,-2,-1,-2,-3, 2,-1,-1,-2,-1, 3,-3,-2,-2, 2, 7,-1,	/* Y */
		  0,-3,-3,-3,-1,-2,-2,-3,-3, 3, 1,-2, 1,-1,-2,-2, 0,-3,-1, 4};	/* V */

int	negscore = -5;

int	gapini = 11;
int	gapext = 1;

#endif
