# Supplementary material for: RAPSearch: a fast protein similarity search tool for short reads
Source: BMC Bioinformatics. 2011 May 15;12:159. doi: 10.1186/1471-2105-12-159 (PMC3113943; doi:10.1186/1471-2105-12-159)
Supplement: Additional file 2 — RAPSearch package. A package of RAPSearch source codes, implemented in C++. [file 1471-2105-12-159-S2.GZ › RAPSearch1.0/Src/Reverse.inl]

inline int Reverse::toReversePosition(int len, int pos)
{
	return len - pos - 1;
}

inline int Reverse::toReverseStart(int len, int pos, int width)
{
	return toReversePosition(len, pos+width-1);
}
