# Supplementary material for: RAPSearch: a fast protein similarity search tool for short reads
Source: BMC Bioinformatics. 2011 May 15;12:159. doi: 10.1186/1471-2105-12-159 (PMC3113943; doi:10.1186/1471-2105-12-159)
Supplement: Additional file 2 — RAPSearch package. A package of RAPSearch source codes, implemented in C++. [file 1471-2105-12-159-S2.GZ › RAPSearch1.0/Src/BioSuffixArray.h]

#ifndef __BIO_SUFFIX_ARRAY_H__
#define __BIO_SUFFIX_ARRAY_H__

#include "SuffixArray.h"
#include "MultipleSequence.h"


class BioSuffixArray : public SuffixArray
{
	public:
		BioSuffixArray() {}

	public:
		bool sort(MultipleSequence* seqs);
		bool sort(MultipleSequence* seqs, int start, int no);
                void save2File(char *filename);
                void readFmFile(FILE* fp);

};

#endif 	// __BIO_SUFFIX_ARRAY_H__
