# Supplementary material for: RAPSearch: a fast protein similarity search tool for short reads
Source: BMC Bioinformatics. 2011 May 15;12:159. doi: 10.1186/1471-2105-12-159 (PMC3113943; doi:10.1186/1471-2105-12-159)
Supplement: Additional file 2 — RAPSearch package. A package of RAPSearch source codes, implemented in C++. [file 1471-2105-12-159-S2.GZ › RAPSearch1.0/Src/ExpSearch.cpp]

// RAPSearch
// Developed by Yuzhen Ye (ye@indiana.edu),
// Justin Choi(jeochoi@cgb.indiana.edu), and Haixu Tang <hatang@indiana.edu>
// Indiana University, Bloomington

// RAPSearch utilizes longer seeds and reduced alphabets to speep up similarity search
// In addition, it adopts many heuristics from BLAST as following
// using dropoff to increase speed
// -X  X dropoff value for gapped alignment (in bits) (zero invokes default behavior)
//     blastn 30, megablast 20, tblastx 0, all others 15 [Integer]
// -X Sets the X2 dropoff value for gapped alignments. The value is measured in bits. Smaller values of X2 result in earlier termination of extensions. Adjusting this parameter is generally unnecessary. 
// This dropoff is to replace the band-width restrained gapped alingment
// only consider the cells for which the optimal local alignment score falls no more than X2 below the
// best alingment score yet found
// -y  X dropoff value for ungapped extensions in bits (0.0 invokes default behavior)
//      blastn 20, megablast 10, all others 7 [Real]
//    default = 0.0
// -y Sets the X1 dropoff value (in bits) for extensions. The lower X1 is set, the shorter the extension will be. It's rarely necessary to adjust this parameter. 

// -f  Threshold for extending hits, default if zero
//      blastp 11, blastn 0, blastx 12, tblastn 13
//      tblastx 13, megablast 0
// -f Neighborhood word threshold score. Only those words scoring equal to or greater than [integer] will seed alignments

// -Z  X dropoff value for final gapped alignment in bits (0.0 invokes default behavior)
//      blastn/megablast 50, tblastx 0, all others 25 [Integer]
// -Z Sets the X3 dropoff value (in bits) for extensions but is bounded by the value for X2. It's generally not necessary to adjust this parameter. 

#include "ExpSearch.h"
#include "weight.h"

//----------------------------------------------------------------------
ExpSearch::ExpSearch(char type, char *proteincode, EncodeProtein *enc, int allowshift, BlastStat *big)
{
	initialize();

	SeqType = type;
	AllowFrameShift = allowshift;
	//AllowFrameShift = 0;
	SeqPerQuery = 1;
	if(SeqType == 'N') {
		Mode = 6;
		if(AllowFrameShift) {
			SeqPerQuery = 3;
		}
	}	
	else {
		Mode = 1;
	}

	strcpy(ProteinCode, proteincode);
	encoder = enc;
	encoder -> GetAaCode(AaRep);

	BlastSig = big;
	setCutoff();
}

//----------------------------------------------------------------------
ExpSearch::~ExpSearch(void)
{
	int	i;
	for(i = 0; i < LONGQUERY; i ++) {
		delete[] trace[i];
		delete[] etrace[i];
		delete[] dtrace[i];
	} 
	delete trace;
	delete etrace;
	delete dtrace;
	//delete BlastSig;
}

//----------------------------------------------------------------------
void ExpSearch::initialize(void)
{
	strcpy(Amino, "ARNDCQEGHILKMFPSTWYV.ZXxs");
	int	i, j;
	for (i = 0; i < strlen(Amino); i++)
		AAno[Amino[i]] = i;
	for(i = 0; i < strlen(Amino); i ++) {
		for(j = 0; j < strlen(Amino); j ++) {
			if ((i < 20) && (j < 20)) {
				SubMatrix[i][j] = blosum62[i][j];
			}
			else	{
				SubMatrix[i][j] = negscore;
			}
		}
	}
	GapIni = gapini;
	GapExt = gapext;
	MaxGap = 3;

	ScoreDiff = DEFAULT_SCORE_DIFF;
	TopHsp = DEFAULT_SCORE_TOP;
	ProbThreshold = DEFAULT_PROB;

        lambda = DEFAULT_LAMBDA;
        Logkey = log(DEFAULT_K);
        LogEvalueThreshold = DEFAULT_LOGEVALTHRESH;
        LOG10 = log(10);

	SeqType = 'P'; //default; protein
	Mode = 1;

	trace = new char* [LONGQUERY];
	etrace = new char* [LONGQUERY];
	dtrace = new char* [LONGQUERY];
	for(i = 0; i < LONGQUERY; i ++) {
		trace[i] = new char[LONGQUERY];
		etrace[i] = new char[LONGQUERY];
		dtrace[i] = new char[LONGQUERY];
	}
	
	MaxSeedPerPos = 2000;

	MisPos[0] = 0; 
	Remove[0] = 1;

	FlexSeed = 1;
	AllowMis = 0;

	MaxHitPerQuery = 500;
	MaxAlnPerQuery = 100;

	VerboseOn = 0;

	Fast = 1;
}

//----------------------------------------------------------------------
void ExpSearch::setCutoff(void)
{
	int	score = 0;
	for(int i = 0; i < 20; i ++) {
		score += SubMatrix[i][i];
	}
	//introduce UpgapExpSCut (raw score), UngapExtDropBits, GapExtDropBits

	GapExtSCutBits = 25; //the dropoff (in bits) to invoke gapped alignment
	GapExtSCut = BlastSig -> Bits2RawScoreUngapped(GapExtSCutBits);	

	UngapExtDropBits = 7; //in bits
	GapExtDropBits = 15; //in bits
	if(SeqType == 'N') {
		UngapExtSCut = 12; //blastx default for -f option
	}
	else {
		UngapExtSCut = 11; //blastp default
	}
	UngapExtDrop = BlastSig -> Bits2RawScoreUngapped(UngapExtDropBits);
	GapExtDrop = BlastSig -> Bits2RawScoreGapped(GapExtDropBits);
	//printf("UngapExtDrop %.3f (bits) %.3f GapExtDrop %.3f (bits) %.3f\n", UngapExtDropBits, UngapExtDrop, GapExtDropBits, GapExtDrop);

	MinHspLen4Ext = 6;
	MinMatch4Ext = 4;

}

char* ExpSearch::loadSeq(char *filename, int *sbeg)
{
	FILE	*fp;
        if((fp=fopen(filename, "rb"))==NULL) {
                printf("Cannot open file %s to read in ExpSearch.\n", filename);
                exit(0);
        }
	rewind(fp);
	int	totseq, totaa;
	fread(&totseq, sizeof(int), 1, fp);
	fread(&totaa, sizeof(int), 1, fp);
        if(fread(sbeg, sizeof(int), totseq + 1, fp) != totseq + 1) {
                if(feof(fp)) printf("Read sbeg: Premature end of file\n");
                else printf("Read sbeg: File read error.");
                exit(0);
        }
	char* seq = new char[totaa + 1];
        if(fread(seq, sizeof(char), totaa, fp) != totaa) {
                if(feof(fp)) printf("Read seq: Premature end of file\n");
                else printf("Read seq: File read error.");
                exit(0);
        }
	seq[totaa] = 0;
	fclose(fp);
	//printf("seqloaded: totseq %d, totaa %d\n", totseq, totaa);

	return seq;
}

//----------------------------------------------------------------------
void ExpSearch::doSearch(MultipleSequence *query, int* NucLen, char *subjectfile, char **sname, BioSuffixArray *sa, DBInfo *dbInfo, FILE* fp1, FILE* fp2)
{
	int	freqword;
	dbInfo -> SetFreqWord(&freqword, &MaxSeedPerPos);
	//printf("MaxSeedPerPos %d\n", MaxSeedPerPos); //not used
	int	i, j, n, s, tothit, totseed, totsubject;
	HitRecordVec    HitList;
	int	*sbeg = new int[sa -> getCount() + 1];
	char*  	subject	= loadSeq(subjectfile, sbeg);
        for (i = 0; i < query->size(); i += SeqPerQuery) {
		if((SeqType == 'P') || (i % Mode == 0)) {
			for(j = 0; j < HitList.size(); j ++) { HitList[j].alnblock.clear(); }
			HitList.clear(); //per query (sorted)
		}
               	SeedData seeds;
		totseed = 0;
		for(j = 0; j < SeqPerQuery; j ++) {
       	       		Sequence* que = query->at(i + j);
	  		Sequence* encQue = encoder -> Encode(que, ProteinCode);
			n = findSeedFlex(dbInfo, sa, i + j, encQue, seeds);

			delete encQue;
			totsubject = seeds.size(); //how many subjects have seeds
		}
       	        tothit = makeHsp(HitList, seeds, i, query, subject, sbeg, sname);
		if(HitList.size() > 0 && ((SeqType == 'P') || (i % Mode != 0))) {
			printHitList(HitList, NucLen, query->at(i), fp1);
			printAlignment(HitList, NucLen, query->at(i), query, fp2);
		}
       	}
	delete subject;
	delete[] sbeg;
}

//----------------------------------------------------------------------
void ExpSearch::doSearch(MultipleSequence *query, int* NucLen, int sanum, char **safiles, char **seqfiles, char **sname, DBInfo *dbInfo, FILE* fp1, FILE* fp2)
{
	int	freqword;
	dbInfo -> SetFreqWord(&freqword, &MaxSeedPerPos);
	//printf("MaxSeedPerPos %d\n", MaxSeedPerPos); //not used
	int	i, j, n, s, tothit, totseed, totsubject;

	int	readnum = query -> size() / Mode;
	HitRecordVec	*hitlist = new HitRecordVec[readnum];

	int	read;
	int	subadd = 0;
	char	*subject;
	int	*sbeg;
	for(s = 0; s < sanum; s ++) {
	        BioSuffixArray *sa = new BioSuffixArray;
		FILE	*fp = fopen(safiles[s], "rb");
		sa -> readFmFile(fp);
		fclose(fp);
		//printf("loaded suffixarray %d %d\n", sa -> getCount(), sa -> getTotalLength());
		//printf("load seq %s\n", seqfiles[s]);
		sbeg = new int[sa -> getCount() + 1];
		subject = loadSeq(seqfiles[s], sbeg);

		for(i = 0; i < query->size(); i += SeqPerQuery) {
			read = i / Mode;
       	        	SeedData seeds;
			totseed = 0;
			for(j = 0; j < SeqPerQuery; j ++) {
       		       		Sequence* que = query->at(i + j);
		  		Sequence* encQue = encoder -> Encode(que, ProteinCode);
				n = findSeedFlex(dbInfo, sa, i + j, encQue, seeds);
				delete encQue;
				totsubject = seeds.size(); //how many subjects have seeds
			}
       		        tothit = makeHsp(hitlist[read], seeds, i, query, subject, sbeg, &(sname[subadd]));
       		}
		subadd += sa -> getCount();
		delete sa;
		delete[] subject;
		delete[] sbeg;
	}

	for(i = 0; i < readnum; i ++) {
		printHitList(hitlist[i], NucLen, query->at(i * Mode), fp1);
		printAlignment(hitlist[i], NucLen, query->at(i * Mode), query, fp2);
	}
	for(i = 0; i < readnum; i ++) {
		for(j = 0; j < hitlist[i].size(); j ++) { 
			hitlist[i][j].alnblock.clear(); 
			hitlist[i][j].sdes.clear();
			hitlist[i][j].saln.clear();
		}
		hitlist[i].clear(); //per query (sorted)
	}
	delete[] hitlist;
}

// there are k hits between i and j
// P_{ij} = \prod_{k}{P_k}, where P_k = a^(-l),
// where a is the size of the alphabet and l is the length of the MEMs
// log P_{ij} = \sum_{k} P_k = - \sum_k (l * log(a)) = -k * log(a) * \sum_k l
//----------------------------------------------------------------------
double ExpSearch::probMem(SeedSlope& seeds)
{
	double prob = 0;

	for (SeedSlope::iterator jt = seeds.begin(); jt != seeds.end(); jt++)
	{
		for (SeedVector::iterator kt = jt->second.begin(); kt != jt->second.end(); kt++)
			prob += (*kt)->length() * LogCode;
	}

	return -prob;
}

//----------------------------------------------------------------------
int ExpSearch::findSeed(SuffixArray* sa, int qidx, const Sequence* seq, int minseed, SeedData& seeds)
{
	MaximalMatchHandler handler(seq->getSequence(), sa, qidx, &seeds);
	int	j, k, n;
	int	seqlen = seq->getLength();
	int	tot = 0;
	//printf("seq = %s len = %d\n", seq->getSequence(), seqlen);

	for (j = 0; j <= seqlen - minseed; j ++)
	{
		//printf("now check j = %d (seqlen=%d minseed=%d) %s\n", j, seqlen, minseed, seq->getSequence() + j);
		for (k = j; k < j + minseed; k ++) {
			if(atypical(seq->residueAt(k))) break;
		}
		if (k < j + minseed) continue;
		handler.m_start = j;
		n = sa->match(seq->getSequence()+j, minseed, MaxSeedPerPos, 1, handler);
		//printf("Add %d seed by #%s# (start=%d len=%d) (minseed=%d)\n", n, seq->getSequence()+j, j, seqlen, minseed);
		tot += n;
	}

	TRACE("total=%zu\n", seeds.size());
	return tot;
}

//----------------------------------------------------------------------
int ExpSearch::findSeedFlex(DBInfo *dbInfo, SuffixArray* sa, int qidx, Sequence* seq, SeedData& seeds)
{
	MaximalMatchHandler handler(seq->getSequence(), sa, qidx, &seeds);
	int	j, j0, k, mut, freq, thisseed, mis, mispos, remove;
	char	oriaa;
	int	tot = 0;
	int	shortseed = 6; //hexmer
	int	seqlen = seq->getLength();
	int	misposlist[10], misseedlen, totmispos, n, totpos;
	int	thisseedold = 0;
	int	thisseed0 = 0;

	//printf("seq len %d\n", seqlen);
	const char	*aseq = seq -> getSequence();
	int	*hexfreq = dbInfo -> GetHexFreq(aseq);
	int	*aaidx = dbInfo -> AAIdx(aseq);

	for (j = 0; j <= seqlen - shortseed; j++) {
		j0 = j;
		if(hexfreq[j] == 0) continue;

		handler.m_start = j;

		//figure out the best seed length
		int atleast = thisseedold - 1;
		thisseed = dbInfo -> PickSeedLen(aseq + j, hexfreq[j], atleast, Fast, totmispos, misposlist, misseedlen);
		if(j + thisseed > seqlen) continue; //not enough letters
		if(thisseed > shortseed && (k = findAtypical(aseq, j + shortseed, j + thisseed)) != -1) continue; //ayptical aa
		
		freq = dbInfo->MinHexFreq(aseq + j, thisseed - shortseed + 1);
		if(thisseed >= thisseedold) remove = 1;
		else remove = 0;

		if(freq)  totpos = sa->match(aseq + j, thisseed, remove, handler);
		else	totpos = 0;

		if(totpos) thisseedold = thisseed;
		else thisseedold = 6;
		if((k = findAtypical(aseq, j + thisseed, j + misseedlen)) != -1) continue;
		//then try mutating certain position 
		//note the length of words with one mutation is misseedlen 
		for(mis = 0; mis < totmispos; mis ++) {
			mispos = misposlist[mis];
			oriaa = seq->residueAt(j + mispos);
			for(mut = 0; mut < strlen(AaRep); mut ++) {
				if(AaRep[mut] == oriaa) continue;
				seq -> sequence() -> at(j + mispos) = AaRep[mut];	
				
				freq = dbInfo->MinHexFreq(seq->getSequence() + j, misseedlen - shortseed + 1);
				if(!freq) continue;
				n = sa->match(seq->getSequence()+j, misseedlen, 0, handler);
				totpos += n;
				//printf("now mutate mispos to %c, get seed %d\n", AaRep[mut], n);
			} 
			seq -> sequence() -> at(j + mispos) = oriaa;
		}
		tot += totpos;
	}

	TRACE("total=%zu\n", seeds.size());

	delete[] hexfreq;
	delete[] aaidx;

	return tot;
}

//----------------------------------------------------------------------
int ExpSearch::align(Sequence* que, char* sub, int pos0, int pos1, int len, int* match)
{
	int score = 0;
	*match = 0;

	for (int i = 0; i < len; i++)
	{
		char b0 = que->residueAt(pos0+i);
		char b1 = sub[pos1+i];
		if (b0 == b1) *match = *match + 1;
		score += SubMatrix[AAno[b0]][AAno[b1]];
	}
	return score;
}

int ExpSearch::findAtypical(const char* seq, int beg, int end)
{
	for(int i = beg; i < end; i ++) {
		if (seq[i] == STOP_AA || seq[i] == STOP_AA1 || seq[i] == UNKNOWN_AA || seq[i] == UNKNOWN_AA0 || seq[i] == UNKNOWN_AA1)
			return i;
	}
	return -1;
}

//----------------------------------------------------------------------
int ExpSearch::atypical(char aa)
{
	if (aa == STOP_AA || aa == STOP_AA1 || aa == UNKNOWN_AA || aa == UNKNOWN_AA0 || aa == UNKNOWN_AA1)
		return 1;
	else
		return 0;
}

//----------------------------------------------------------------------
int ExpSearch::extendForwardHsp(const char *queryseq, const char *dataseq, int len_queryseq, int len_dataseq, int *extl, int *match, int score0)
{
	int   i, j, k, l, s, maxs, ma;

	i = j = l = 0;
	ma = 0;
	maxs = s = score0;
	*extl = 0;
	*match = 0;
	while(i < len_queryseq && j < len_dataseq && s >= MINSCORE && s >= maxs - UngapExtDrop)  {
		if(atypical(queryseq[i]) && atypical(dataseq[j]))	break; //to-be-tested!
		s += SubMatrix[AAno[queryseq[i]]][AAno[dataseq[j]]];
		if(queryseq[i] == dataseq[j]) {
			ma ++;
		}
		l ++;
		if(s > maxs)   {
			maxs = s;
			*extl = l;
			*match = ma;
		}
		i ++;
		j ++;
	}
	return(maxs - score0);
}

//----------------------------------------------------------------------
int ExpSearch::extendBackHsp(const char *queryseq, const char *dataseq, int pos1, int pos2, int *extl, int *match, int score0)
{
	int   i, j, k, l, s, maxs, ma;
		
	i = pos1;
	j = pos2;
	l = 0;
	ma = 0;
	maxs = s = score0;
	*match = *extl = 0;
	while(i >= 0 && j >= 0 && s >= MINSCORE && s >= maxs - UngapExtDrop)   {
		//	Skip stop codons
		//if(atypical(queryseq[i]) || atypical(dataseq[j]))	break; //to-be-tested!
		if(atypical(queryseq[i]) && atypical(dataseq[j]))	break; //to-be-tested!
		s += SubMatrix[AAno[queryseq[i]]][AAno[dataseq[j]]];
		if(queryseq[i] == dataseq[j]) {
			ma ++;
		}
		l ++;
		if(s > maxs)   {
			maxs = s;
			*extl = l;
			*match = ma;
		}
		i --;
		j --;
	}
	return(maxs - score0);
}

//----------------------------------------------------------------------
void ExpSearch::chainSeed(SeedVector& vector, ChainSet<Chain>& set, char *sub, int subIndex, MultipleSequence *query, int qidx)
{
	int match, thisscore, thismatch, j, ifstart;
	SeedVector::iterator it;
	j = 0;
	//chain seeds for each sequence of the same query (a query could have multiple sequences, e.g, when inputs are nucleotides)
	for(int whichquery = qidx; whichquery < qidx + SeqPerQuery; whichquery ++)	{ 
		//first get non-overlapping clusters of seeds!
		int	clust = 0;
		int	*sidx = new int[vector.size()];
		for(SeedVector::iterator jt = vector.begin(); jt != vector.end(); jt ++, j ++) {
			if ((*jt) -> queryIdx() != whichquery)	continue;
			//printf("seed %d, querypos %d, end %d, length %d\n", j, (*jt)->queryPos(), (*jt)->queryEnd(), (*jt)->length());
			//if(clust != 0)	printf("querypos %d, last-queryend %d\n", (*jt)->queryPos(), vector[sidx[clust-1]]->queryEnd());
			if(clust == 0 || (*jt)->queryPos() > vector[sidx[clust-1]]->queryEnd()) {
				sidx[clust ++] = j;
			}
			else {
				if((*jt) -> queryEnd() > vector[sidx[clust-1]]->queryEnd()) {
					vector[sidx[clust-1]]->setLength((*jt) -> queryEnd() - vector[sidx[clust-1]]->queryPos() + 1);
				}
			}
		}

		j = ifstart = 0;
		int	len, score, c, s, s0;
		for(c = 0; c < clust; c ++) {
			s = sidx[c];
			//do not chain seeds from different frames together!
			thisscore = align(query->at(whichquery), sub, vector[s]->queryPos(), vector[s]->subjectPos(), vector[s]->length(), &thismatch);
			if(thisscore < UngapExtSCut) continue;
			if((ifstart == 0) || ((vector[s] -> queryPos() - vector[s0] -> queryPos()) > CHAINWITHIN)) {
				set.push_back(Chain(subIndex)); //start new chain
				set.back().push_back(vector[s]);
				//add query idx information to allow frame shifts
				set.back().setQueryIdx(whichquery);
				set.back().incScore(thisscore);
				set.back().incMatch(thismatch);
				ifstart = 1;
			}
			else	{
				len = vector[s]->queryPos() - vector[s0]->queryEnd() - 1;
				//len between the seeds
				score = align(query->at(whichquery), sub, vector[s0]->queryEnd()+1, vector[s0]->subjectEnd()+1, len, &match);
				//the alignment score of the regions between two consecutive seeds (s0) and (s)
				if (score < 0) { //note: score < 0 not score <= 0
					set.push_back(Chain(subIndex)); //start new chain
				}
				else {
					set.back().incScore(score); //add score of the gap region to previous chain 
					set.back().incMatch(match);
				}

				set.back().push_back(vector[s]); //add this seed to most current chain 
				set.back().setQueryIdx(whichquery);
				set.back().incScore(thisscore);
				set.back().incMatch(thismatch);
			}
			s0 = s;
		}
		delete[] sidx;
	}
}

//simple filter to remove chains
//----------------------------------------------------------------------
void ExpSearch::filterChain(ChainSet<Chain>& set)
{
	int	len;
	for (ChainSet<Chain>::iterator it = set.begin(); it != set.end(); ) {
		len = it->back()->queryEnd() - it->front()->queryPos() + 1;
                if(len >= MinHspLen4Ext && it -> match() >= MinMatch4Ext)	it ++; 
		else	set.erase(it); 
	}
}

//this routine combines both ungapped extension and gapped extension
//----------------------------------------------------------------------
int ExpSearch::extendHspUngappedNdGapped(ChainSet<Chain>& set, MultipleSequence* query, char* subject, int *sbeg)
{
	int 	i, j, q, s, score, score0, seedlen, c;
	int 	ext_f, ext_b, exta, extb, qlen, slen, gap, match_f, match_b;
	int	subjectcovered, querycovered, hsplen;

	c = 0;
	for (ChainSet<Chain>::iterator it = set.begin(); it != set.end(); it++, c ++)
	{
		//first do ungapped
		int	subidx = it -> db();
		char*   sub = subject + sbeg[subidx];
		int	sublen = sbeg[subidx + 1] - sbeg[subidx]; 
		Sequence *que = query->at(it->queryIdx());

		score0 = it->score();
		seedlen = it->queryEnd() - it->queryStart() + 1; 
		//ie.., it->back()->queryEnd() - it->front()->queryPos() + 1
		it -> setAlnIdx(-1); //alignment has no gaps
		q = it->queryEnd() + 1; //ie..,it->back()->queryEnd() + 1;
		s = it->subjectEnd() + 1; //ie.., it->back()->subjectEnd() + 1;
		score = extendForwardHsp(que->getSequence()+q, sub+s, que->getLength()-q, sublen-s, &ext_f, &match_f, score0);
		it->incScore(score);
		it->incMatch(match_f);
		it->setForward(ext_f);

		q = it->front()->queryPos() - 1;
		s = it->front()->subjectPos() - 1;
		score = extendBackHsp(que->getSequence(), sub, q, s, &ext_b, &match_b, score0);
		it->incScore(score);
		it->incMatch(match_b);
		it->setBackward(ext_b);

		hsplen = seedlen + ext_f + ext_b; 

	 	//then do gapped extension
		score0 = it->score();
		if(score0 < GapExtSCut) continue;
		//avoid gapped extension as much as possible

		q = it->queryEnd() + 1;
		s = it->subjectEnd() + 1;
		//==the ending position of the last seed in the chain + the forward stored in the chain + 1
		qlen = que->getLength() - q;
		slen = sublen - s;

		vector<AlignBlock> curraln;
		curraln.push_back(AlignBlock(hsplen, 's'));
		//add the seed & ungapped extension to the beginning of curralnlen first

		if((qlen > 2) && (slen > 2)) {
			score = SWAlignDrop(que->getSequence()+q, sub+s, qlen, slen, &exta, &extb, &match_f, &gap);
			if(score > 0) {
				it->incScore(score);
				it->incMatch(match_f);
				it->incForward(exta, extb);
				//add forward gapped extension 
				for(i = 0; i < AlnLen.size(); i ++) {
					if(i == 0 && AlnMod[i] == 's') { curraln.back().len += AlnLen[i]; }
					else { curraln.push_back(AlignBlock(AlnLen[i], AlnMod[i])); }
				}
			}
		}	

		qlen = it->queryStart();
		slen = it->subjectStart();
		q = qlen - 1; 
		s = slen - 1;
		if(qlen > 2 && slen > 2) {
			const char	*seq1 = que->getSequence();
			//const char	*seq2 = sub->getSequence();
			const char	*seq2 = sub;
			char	*seq1_r = new char[q + 2];
			char	*seq2_r = new char[s + 2];
			for(i = 0; i <= q; i ++) {
				seq1_r[q - i] = seq1[i];
			}
			seq1_r[i] = 0;
			for(i = 0; i <= s; i ++) {
				seq2_r[s - i] = seq2[i];
			}
			seq2_r[i] = 0;
			score = SWAlignDrop(seq1_r, seq2_r, qlen, slen, &exta, &extb, &match_b, &gap);
			if(score > 0) {
				it->incScore(score);
				it->incMatch(match_b);
				it->incBackward(exta, extb);
				//add backward gapped extension
				for(i = 0; i < AlnLen.size(); i ++) {
					if(i == 0 && AlnMod[i] == 's') { curraln.front().len += AlnLen[i]; }
					else { curraln.insert(curraln.begin(), AlignBlock(AlnLen[i], AlnMod[i])); }
				}
			}
			delete[] seq1_r;
			delete[] seq2_r;
		}
		//end of gapped extension

		if(curraln.size() > 1) {
			it -> setAlnIdx(AlnBlockList.size());
			AlnBlockList.push_back(curraln);
		}
		else curraln.clear();
	}
	return 1;
}

//apply dropoff startegy instead of using banded-width, similar to BLAST
//and return alignments!
//-----------------------------------------------------------------------------
int ExpSearch::SWAlignDrop(const char *seq1, const char *seq2, int M, int N, int *ext1, int *ext2, int *match_len, int *gap) 
{
	int	i, j;
	int	t, s, e, c, d, wa;
	int	*CC = new int[N + 1]; //note N + 1
	int	*DD = new int[N + 1];
	int	maxs_row = -1000;
	int	badscore = -1000;
	int	g = GapIni;
	int	h = GapExt;
        int	m = g + h; //gap-create + gap-extend
	int	maxs, E1, E2, match; 
	int	ib;
	char	trace_e, trace_d;
	maxs = E1 = E2 = match = 0;

	//forward-phase
	CC[0] = 0;
	DD[0] = -g;
	t = -g;

	int	bb = 1; //band_begin
	int	be = int((GapExtDrop - GapIni) / GapExt);
	int	bb_pre, be_pre;
	//these two parameters will be adjusted during the alignment based on the dropoff score

	trace[0][0] = '0';
	for(j = 1; j <= N && j <= be; j ++)	{
		CC[j] = t = t - h; //j - 1 ? or j; when j is used, check score is not the same as alignment score
		DD[j] = CC[j] - g; 
                if(j == 1)      { trace[0][j] = etrace[0][j] = 'E'; dtrace[0][j] = 'D'; }
                else    { trace[0][j] = etrace[0][j] = 'e'; dtrace[0][j] = 'd'; }
	} //global-alignment, with terminal penalty

	MaxGap = 100;
	for(i = 1; i <= M; i ++)	{
		bb_pre = bb; be_pre = be;
		if(be <= bb) break; //band shrinks to zero
		s = CC[bb - 1];
                if(i == 1)      { trace[i][bb - 1] = dtrace[i][bb - 1] = 'D'; etrace[i][bb - 1] = 'E'; }
                else    { trace[i][bb - 1] = dtrace[i][bb - 1] = 'd'; etrace[i][bb - 1] = 'e'; }
		if(DD[bb - 1] - h > CC[bb - 1] - m) {
			c = DD[bb - 1] - h;
		}
		else {
			c = CC[bb - 1] - m;
		}
		CC[bb - 1] = DD[bb - 1] = c; //update it with current row
		e = c - g;
		for(j = bb; j <= be && j <= N; j ++)	{
			trace_e = 'e'; //insertion extension
			if ((c =   c   - m) > (e =   e   - h)) {
				e = c; trace_e = 'E';  //new insertion
			}//insertion
			trace_d = 'd'; //deletion extension
			if ((c = CC[j] - m) > (d = DD[j] - h)) {
				d = c; trace_d = 'D'; //new deletion
			}//deletion
			//here   CC[j]==CC[i-1][j]   DD[j]==DD[i-1][j]

			wa = SubMatrix[AAno[seq1[i - 1]]][AAno[seq2[j - 1]]];
			//sij[i - 1][j - 1]; //note i - 1, j - 1
			c = s + wa; //s==CC[i-1][j-1], substitution
			trace[i][j] = 's'; //substitution

			if (e > c) {
				c = e;
				trace[i][j] = trace_e;
			}
			if (d > c) {
				c = d;
				trace[i][j] = trace_d;
			}
			etrace[i][j] = trace_e;
			dtrace[i][j] = trace_d;
			s = CC[j]; //important for next replace
			CC[j] = c; //CC[i][j]
			DD[j] = d; //DD[i][j]
			if(c > maxs)	{
				E1 = i;
				E2 = j;
				maxs = c;
			} //local -C
			else if(c < maxs - GapExtDrop && j > E2) { //score drops too much, stop filling this row, note j > E2
				be = j;
				break;
			}
		}
		//after band_e, only allows insertion 
		if(be < be_pre) continue;
		for(j = be + 1; j <= N; j ++)	{
			trace_e = 'e'; //insertion extension
			if ((c =   c   - m) > (e =   e   - h)) {
				e = c; trace_e = 'E';  //new insertion
			}//insertion
			c = e;
			trace[i][j] = trace_e;
			etrace[i][j] = trace_e;

			s = CC[j]; //important for next replace
			CC[j] = c; //CC[i][j]
			DD[j] = c - g;
			if(c > maxs)	{
				E1 = i;
				E2 = j;
				maxs = c;
			} //local -C
			else if(c < maxs - GapExtDrop) { //score drops too much, stop filling this row
				be = j;
				break;
			}
		}
		//now infer new bb (starting from E2 going backward)
		for(j = E2; j >= bb; j --) {
			if(CC[j] < maxs - GapExtDrop) {
				bb = j;
				break;
			}
		}
	}

	*ext1 = E1;
	*ext2 = E2;

	delete[] CC;
	delete[] DD;

	//get alignment
	*match_len = 0;
	*gap = 0;

	if(maxs <= 0) return maxs;

        if(trace[E1][E2] != 's')        {
                printf("E1 %d E2 %d, Not end with substitution %c\n", E1, E2, trace[E1][E2]);
                exit(1);
        }

	char	mod = trace[E1][E2]; 
	i = E1; j = E2;
	AlnMod.clear();
	AlnLen.clear();
	while(mod != '0' && (!(i == 0 && j == 0))) {
		if (AlnMod.empty() || toupper(mod) != toupper(AlnMod.front())) {
			AlnMod.insert(AlnMod.begin(), mod);
			AlnLen.insert(AlnLen.begin(), 0);
		}
		AlnLen[0] += 1;
		if(mod == 's') {
			if(seq1[i - 1] == seq2[j - 1]) *match_len += 1;
			i -= 1; j -= 1; mod = trace[i][j];
		}
		else if(mod == 'D' || mod == 'd') {
			i -= 1; 
			if (mod == 'D')	mod = trace[i][j];
			else 	mod = dtrace[i][j];
			*gap += 1;
		}
		else {
			j -= 1;
			if (mod == 'E')	mod = trace[i][j];
			else	mod = etrace[i][j];
			*gap += 1;
		}
	}

	return maxs;
}

//----------------------------------------------------------------------
int ExpSearch::makeHsp(HitRecordVec& hit, SeedData& seeds, int qidx, MultipleSequence *query, char* subject, int *sbeg, char **sname)
{
	//calculate the adjustment length first
	Sequence	*que = query -> at(qidx);
	int	totHit = 0;

	int 	QueryLen = que -> getLength();
	BlastSig -> blastComputeLengthAdjustmentComp(QueryLen);

	int	n = 0;
        //loop through subjects in the database
	for (SeedData::iterator it = seeds.begin(); it != seeds.end(); it++, n ++) //loop through subjects
	{ 
		ChainSet<Chain> chains;

		//printf("Chain seeds for subject: n = %d diagonals %d\n", n, it->second.size());

		//loop through seeds between the query and the subject 
		int	m = 0;
		for (SeedSlope::iterator jt = it->second.begin(); jt != it->second.end(); jt++, m ++) //loop through diagonals
		{
			//for each query, sorting the seed by the query position of the seed??
			std::sort(jt->second.begin(), jt->second.end(), Seed::queryOrder());

			//merge overlapping seeds
			//Sequence	*sub = subject -> at(it->first); //note substart
			char	*sub = subject + sbeg[it -> first];
			chainSeed(jt->second, chains, sub, it->first, query, qidx);

			//printf("diagonal %d: contains %d seeds, now total chain %d\n", m, jt->second.size(), chains.size());
		}
		//now the hsps are stored in chains

		//for each query & subject pair
		filterChain(chains); //make sure at least 6 amino acid long (combined) to be extended
		if(chains.empty()) continue;

		for(int i = 0; i < AlnBlockList.size(); i ++)	AlnBlockList[i].clear(); 
		AlnBlockList.clear();
		
		extendHspUngappedNdGapped(chains, query, subject, sbeg); //note

		int ifhit = saveAln(hit, que, subject, sbeg, sname, chains);
		totHit += ifhit;

		chains.clear();
	}

	return totHit;
}

//----------------------------------------------------------------------
int ExpSearch::saveAln(HitRecordVec& hit, Sequence *que, char* subject, int *sbeg, char **sname, ChainSet<Chain>& chains)
{
	std::string queId = que->getId();
	chains.sort(Chain::scoreOrder());
	int best = chains.front().score();

	double 	LogSubseq;
	double 	TotEvalue = 100;
	char	c;
	int	minchain_list[DEFAULT_SCORE_TOP];
	int	qidx[DEFAULT_SCORE_TOP], qstart[DEFAULT_SCORE_TOP], qend[DEFAULT_SCORE_TOP];
	int	sstart[DEFAULT_SCORE_TOP], send[DEFAULT_SCORE_TOP], match[DEFAULT_SCORE_TOP];
        double	rawscore[DEFAULT_SCORE_TOP];
	int	alnidx[DEFAULT_SCORE_TOP];
        double* LogEvalue = new double [chains.size()];
        int* 	used = new int [chains.size()];
	int	TotMatch = 0;
	int	TotScore = 0;
	int	subjectID;
	double	minvalue = 1000;
	double	score = 0;
	double	logevalue;
	int	i, j;

	j = 0;
	for (ChainSet<Chain>::iterator it = chains.begin(); it != chains.end(); it++)	{
		score = it -> score();	
		logevalue = BlastSig -> rawScore2ExpectLog(score);
		//printf("score %.0f log-evalue %.4f\n", score, logevalue);
		used[j] = 0;
		LogEvalue[j ++] = logevalue;
	}
	subjectID = chains.begin() -> db(); //testing!
	ChainSet<Chain>::iterator minchain_it;
	int	minchain;
	int	qstart_display, qend_display;

	char	tag = 1;
	int 	no = 0;
	double	minvalue_sum = 1000;
	int	minrawscore = 0;
	//int	subjctlen = subject->at(subjectID)->getLength();
	int	subjctlen = sbeg[subjectID + 1] - sbeg[subjectID];
	while(no < DEFAULT_SCORE_TOP && tag > 0)	{
		tag = j = 0;
		minvalue = 1000;
		minrawscore = -1000;
		for (ChainSet<Chain>::iterator it = chains.begin(); it != chains.end(); it++, j++)
		{
			if(used[j] == 1)	continue;
			c = chkOverlap(qstart, qend, no, it->queryStart(), it->queryEnd());
			if(!c && LogEvalue[j] < minvalue)	{
				minchain_it = it;
				minvalue = LogEvalue[j];
				minrawscore = it->score();
				minchain = j;
			}
		}
		if(minvalue < SUMHSP_MINEVALUE || minrawscore > SUMHSP_MINRAWSCORE) {
			rawscore[no] = (double)minchain_it -> score(); 
			if(no == 0) {
				TotEvalue = minvalue; 
			}
			else { //multiple hits, using sum score statistics
				double	sumevalue = log(BlastSig -> sumScore2Expect(no + 1, rawscore, subjctlen)) / LOG10;
				if(sumevalue > TotEvalue)	{
					break;
				}
				TotEvalue = sumevalue;
			}
			qidx[no] = minchain_it -> queryIdx();
			qstart[no] = minchain_it -> queryStart();
			qend[no] = minchain_it -> queryEnd();
			sstart[no] = minchain_it -> subjectStart();
			send[no] = minchain_it -> subjectEnd();
			match[no] = minchain_it -> match();
			alnidx[no] = minchain_it -> getAlnIdx();
			no ++;
			tag ++;
		}
	}
	delete[] LogEvalue;
	delete[] used;

	char	saln[50000];
	if(TotEvalue <= LogEvalueThreshold)	{
		for(i = 0; i < no; i ++) {
			//each HSP displayed as an invidual item in the output
			vector<HitRecord>::iterator it = hit.begin();
			j = 0;
			for(; it != hit.end(); it ++, j ++) {
				if(TotEvalue < it -> evalue) break;
			}
			double	bits = BlastSig -> rawScore2Bit(rawscore[i]);
			if(alnidx[i] == -1) {
				HitRecord arecord(qidx[i], subjectID, send[i] - sstart[i] + 1, no, 
						qstart[i], qend[i], sstart[i], send[i], match[i], TotEvalue, bits, sname[subjectID]);
				if(j < MaxAlnPerQuery) {
					strncpy(saln, subject + sbeg[subjectID] + sstart[i], send[i] - sstart[i] + 1); 
					saln[send[i] - sstart[i] + 1] = 0;
					arecord.setSaln(saln);
				}
				hit.insert(it, arecord);
			}
			else {
				HitRecord arecord(qidx[i], subjectID, AlnBlockList[alnidx[i]], no, qstart[i], qend[i], 
						sstart[i], send[i], match[i], TotEvalue, bits, sname[subjectID]);
				if(j < MaxAlnPerQuery) {
					AlnParser::getAlnDetail(AlnBlockList[alnidx[i]], 2, subject + sbeg[subjectID], sstart[i], saln);
					arecord.setSaln(saln);
				}
				hit.insert(it, arecord);
			}
			if(hit.size() > MaxAlnPerQuery) {
				hit[MaxAlnPerQuery].saln.clear();
			}
		}
		return 1;
	}
	else {
		return 0;
	}
}

//----------------------------------------------------------------------
//input start and end position, output the positions for display
void ExpSearch::displayPos(int *NucLen, int qidx, int qstart, int qend, int & qstart_d, int& qend_d)
{
	int	nuc_idx = qidx / Mode; //the index of queries (original)
	//note idx: HSPs could come from different protein quries when considering frameshifts
	int	frame = 1;
	if(Mode == 6) { //the original queries were nucleotides, not proteins
		frame = qidx % Mode;
		if(frame < 3) { //+ frame
			qstart_d = qstart * 3 + frame + 1; //with + 1 
				// * 3, turn aa length to nucleotide length
			qend_d = (qend + 1) * 3 + frame; //
		} 
		else { //- frame
			frame -= 3;
			qstart_d = NucLen[nuc_idx] - (qstart * 3 + frame);
			//i.e., NucLen[nuc_idx] - (qstart * 3 + frame + 1) + 1
			qend_d = NucLen[nuc_idx] - (qend * 3 + frame) - 2; 
			//i.e., NucLen[nuc_idx] - ( (qend + 1) * 3 + frame) + 1
		}
	}
	else {
		qstart_d = qstart + 1; //starting from 1 intead of 0 when displayed
		qend_d = qend + 1;
	}
}

//------------------------------------------------------------------------------
//print hit list (like -m 8)
void ExpSearch::printHitList(HitRecordVec& hitlist, int *NucLen, Sequence *que, FILE *out)
{
	std::string queId = que->getId();
	int	alnlentot, gapopen, totgap, frame, qstart_d, qend_d, sstart_d, send_d;
	vector<HitRecord>::iterator hit = hitlist.begin();
	int	j = 0;
	for(; hit != hitlist.end() && j < MaxHitPerQuery; hit ++, j ++) {
		int	match = hit->match;
		AlnParser::getAlnInfo(hit->alnblock, alnlentot, gapopen, totgap);
		displayPos(NucLen, hit->qidx, hit->qstart, hit->qend, qstart_d, qend_d);
		fprintf(out, "%s\t%s\t%.2f\t%d\t%d\t%d\t%d\t%d\t%d\t%d\t%.2f\t%.2f\n", 
			queId.c_str(), hit->sdes.c_str(), 
			match * 100.0 / alnlentot, alnlentot, alnlentot - match - totgap, gapopen, 
			qstart_d, qend_d, hit->sstart + 1, hit->send + 1, hit->evalue, hit->bits);
	}
}

//------------------------------------------------------------------------------
//print details of alignments, 10 at most for each query
void ExpSearch::printAlignment(HitRecordVec& hitlist, int *NucLen, Sequence *que, MultipleSequence* query, FILE* fp)
{
	std::string queId = que->getId();
	int	alnlentot, gapopen, totgap, frame, qstart_d, qend_d;
	vector<HitRecord>::iterator hit = hitlist.begin();
	int	j = 0;
	for(; hit != hitlist.end() && j < MaxAlnPerQuery; hit ++, j ++) {
		char	aln1[50000];
		const char* aln2;
		aln2 = hit -> saln.c_str();
		Sequence* thisque = query->at(hit->qidx);
		//note: thisque, not que, a DNA query can be translated into multiple protein sequences
		AlnParser::getAlnInfo(hit->alnblock, alnlentot, gapopen, totgap);
		AlnParser::getAlnDetail(hit->alnblock, 1, thisque->getSequence(), hit->qstart, aln1);
		displayPos(NucLen, hit->qidx, hit->qstart, hit->qend, qstart_d, qend_d);
		fprintf(fp, ">%s vs %s bits=%.1f log(E-value)=%.2f identity=%.0f%% aln-len=%d mismatch=%d gap-openings=%d", 
			thisque->getId().c_str(), hit->sdes.c_str(), 
			hit->bits, hit->evalue, hit->match*100.0/alnlentot, alnlentot, alnlentot - hit->match - totgap, gapopen); 
		if(Mode == 6) {
			frame = hit->qidx % Mode;
			if(frame < 3) fprintf(fp, " frame=+%d\n", frame + 1);
			else fprintf(fp, " frame=-%d\n", frame - 2);
		}
		else fprintf(fp, "\n");
		fprintf(fp, "Query: %4d %s %d\n%12s", qstart_d, aln1, qend_d, " ");
		for(int k = 0; k < strlen(aln1); k ++) {
			if(aln1[k] == aln2[k]) fprintf(fp, "%c", aln1[k]);
			else if(SubMatrix[AAno[aln1[k]]][AAno[aln2[k]]] > 0) fprintf(fp, "+");
			else fprintf(fp, " ");
		}
		fprintf(fp, "\nSubjt: %4d %s %d\n\n", hit->sstart + 1, aln2, hit->send + 1);
	}
}

//----------------------------------------------------------------------
int ExpSearch::checkAlnScore(char *aln1, char *aln2)
{
	int	lastgap = 0;
	int	score = 0;
	for(int i = 0; i < strlen(aln1); i ++) {
		if(aln1[i] == '-' or aln2[i] == '-') {
			if(lastgap == 0) score -= GapIni + GapExt;
			else score -= GapExt;
			lastgap = 1;
		}
		else {
			score += SubMatrix[AAno[aln1[i]]][AAno[aln2[i]]];
			lastgap = 0;
		}
	}
	return score;
}

//----------------------------------------------------------------------
char ExpSearch::chkOverlap(int *begin, int *end, int num, int b, int e)
{
	//to be tested, SUMHSP_OVERLAP (if 0, no overlap is allowed at all)
	int	halflen = int((e - b + 1) * 0.5);
	int	allowoverlap = SUMHSP_OVERLAP < halflen?SUMHSP_OVERLAP:halflen;
	for(int i = 0; i < num; i ++)	{
		if(b <= end[i] - allowoverlap && e >= begin[i] + allowoverlap)	{
			return(1);
		}
	}
	return(0);
}
