# Supplementary material for: RAPSearch: a fast protein similarity search tool for short reads
Source: BMC Bioinformatics. 2011 May 15;12:159. doi: 10.1186/1471-2105-12-159 (PMC3113943; doi:10.1186/1471-2105-12-159)
Supplement: Additional file 2 — RAPSearch package. A package of RAPSearch source codes, implemented in C++. [file 1471-2105-12-159-S2.GZ › RAPSearch1.0/Src/PreSearch.h]

//it is the main class for PreSearch
//reading in the query & database
//make suffix tree of databases & do search

#ifndef __PRESEARCH_H__
#define __PRESEARCH_H__

#include "ExpSearch.h"

#define DEFAULT_CODE				"murphy.10"
#define MAXLEG					250000000
#define MAXLEGQ					5000000
//#define MAXLEG					20000000
#define	MAX_BUF					2048
#define DEFAUlT_MASK_SHORT_LEN			10

#define LONGQUERY	5000
#define COVERPROP	0.8

using namespace std;

class PreSearch {
	private:
		char	QueryFileName[1000]; //query file name
		char	SubjectFileName[1000]; //database file name
		char	BaseName[1000];
		char	SAFileName[1000]; //suffix-array file
		char	OutFileName[1000];
		char	ProteinCode[100];
		int	aaRepTot;
		char	aaRep[20];
		char	Amino[100];
		std::map<char, int> AAno;

		int	DBSeqNum;
		long int	DBSeqRes;
		BioSuffixArray *sa;
		MultipleSequence	*subject;
		int	*substart;
		int	splitnum;

		MultipleSequence	*query;
		int	*NucLen;

		char	SeqType;
		int	Mode;
		int	MaskShortLen;
		int	AllowFrameShift;

		Seg	*seg;
		Seg	*segsht;
		int	SEGon;

		int	SeqPerQuery;

		EncodeProtein	*encoder;
		DBInfo	*dbInfo;

	public:
		PreSearch(char *subject, char *suffix, char *proteincode, int splitnum);
		PreSearch(char *query, char *dbinfofile, char* outfile, char *proteincode, int allowshift);
		~PreSearch();
		void	saveWord(char *filename);
		void	initialize(char *proteincode);
		void	guessQueryType(FILE *fp);
		void	guessTotSeq(FILE *fp, long int &seq, long int &aa);
		int	readQuery(FILE *fp, int maxlen);
		void	dbStatics(char *filename, int *seqnum, int *seqres);

		void	setMultSuffix(char *basename);
		void 	process(void);
		int	doSearch(void);

		void 	makeSuffixArray(MultipleSequence*, int start, int no, BioSuffixArray*);
		void 	saveSuffixArray(MultipleSequence*, BioSuffixArray*, char *filename);
		void 	readSuffixArray(BioSuffixArray*, char *filename);

		MultipleSequence* loadStreamMax(FILE *fp, int maxlen, char type);
		void 	translate(MultipleSequence *seq, Sequence *s, int idx);
		void	maskShortORF(Sequence *s);
		void 	checkSequences(MultipleSequence* seqs);
		bool 	loadSequence(FILE* fp, Sequence* seq);
		bool 	loadHeader(FILE *fp, Sequence* seq);

		FILE* 	openIOStream(const char* fileName, const char* mode);

		void 	saveHeader(FILE* out);
		
		int	atypical(char aa);
		int	findAtypical(const char*, int, int);
		void	setDBInfo(MultipleSequence* subject);

		void	saveSequences(char *filename, MultipleSequence *seq, int start, int no);
		void	changeProteinCode(char *code) { strcpy(ProteinCode, code); }

		void	saveSeqNames(FILE *fp, MultipleSequence *seq, int start, int no);
		void	loadSeqNames(char *filename, char **sname);
		void	saveSequencesBin(char *filename, MultipleSequence *seq, int start, int no);
};

#endif
