# Supplementary material for: RAPSearch: a fast protein similarity search tool for short reads
Source: BMC Bioinformatics. 2011 May 15;12:159. doi: 10.1186/1471-2105-12-159 (PMC3113943; doi:10.1186/1471-2105-12-159)
Supplement: Additional file 2 — RAPSearch package. A package of RAPSearch source codes, implemented in C++. [file 1471-2105-12-159-S2.GZ › RAPSearch1.0/Src/Larsson.h]

#ifndef __LARSSON_H__
#define __LARSSON_H__

class Larsson
{
	public:
		Larsson();
		~Larsson();

	public:
		bool suffixSort(const char* text, int len, int* suf, int flag=2);
		// flag = 0 : alphabet 0...UCHAR_MAX without checking what appears
		// 1 : limit the alphabet to the range l...k-1 that actually appears in the input
		// 2 : transform the alphabet into 1...k-1 with no gaps and minimum k, preserving the order
};

#endif	// __LARSSON_H__
