# Supplementary material for: RAPSearch: a fast protein similarity search tool for short reads
Source: BMC Bioinformatics. 2011 May 15;12:159. doi: 10.1186/1471-2105-12-159 (PMC3113943; doi:10.1186/1471-2105-12-159)
Supplement: Additional file 2 — RAPSearch package. A package of RAPSearch source codes, implemented in C++. [file 1471-2105-12-159-S2.GZ › RAPSearch1.0/Src/SeedVector.inl]

inline SeedVector::SeedVector(int size)
	: std::vector<Seed*>(size)
{
}

inline SeedVector::~SeedVector()
{
	clear();
}

inline void SeedVector::clear()
{
	for (int i = 0; i < std::vector<Seed*>::size(); i++)
		delete at(i);

	std::vector<Seed*>::clear();
}

inline bool SeedVector::add(Seed* item)
{
	push_back(item);
	return false;
}

inline int SeedVector::size() const
{
	return std::vector<Seed*>::size();
}

inline void SeedVector::remove(int index)
{
	std::vector<Seed*>::erase(begin()+index);
}

inline SeedVector* SeedVector::load()
{
	return this;
}

inline void SeedVector::load(SeedVector* output)
{
	enumerate();

	while (hasMore())
		output->add(next());
}

inline void SeedVector::save(SeedVector* input)
{
	input->load(this);
}

inline void SeedVector::enumerate()
{
	m_enumIndex = 0;
}

inline bool SeedVector::hasMore() const
{
	return m_enumIndex < size();
}

inline Seed* SeedVector::next()
{
	return at(m_enumIndex++);
}

inline Seed* SeedVector::at(int index) const
{
	return std::vector<Seed*>::at(index);
}

inline void SeedVector::setAt(int index, Seed* item)
{
	std::vector<Seed*>::at(index) = item;
}
