# Supplementary material for: RAPSearch: a fast protein similarity search tool for short reads
Source: BMC Bioinformatics. 2011 May 15;12:159. doi: 10.1186/1471-2105-12-159 (PMC3113943; doi:10.1186/1471-2105-12-159)
Supplement: Additional file 2 — RAPSearch package. A package of RAPSearch source codes, implemented in C++. [file 1471-2105-12-159-S2.GZ › RAPSearch1.0/Src/codon.h]

#ifndef __CODON_H__
#define __CODON_H__

#define TOTCODON 64
#define STOP_AA '.'
#define STOP_AA1 's'
#define UNKNOWN_AA 'Z'
#define UNKNOWN_AA0 'X'
#define UNKNOWN_AA1 'x'
#define ATYPICAL        ".sZXx"
//STOP_AA ||STOP_AA1 || UNKNOWN_AA || UNKNOWN_AA0 || UNKNOWN_AA1

#endif
