# Supplementary material for: RAPSearch: a fast protein similarity search tool for short reads
Source: BMC Bioinformatics. 2011 May 15;12:159. doi: 10.1186/1471-2105-12-159 (PMC3113943; doi:10.1186/1471-2105-12-159)
Supplement: Additional file 2 — RAPSearch package. A package of RAPSearch source codes, implemented in C++. [file 1471-2105-12-159-S2.GZ › RAPSearch1.0/install]

#!/bin/bash

echo ""
echo "RAPSearch installer"

CDIR=`pwd`
TMPDIR="Src"
cd $TMPDIR

make clean
make
rm -f -r *.o

cd $CDIR
rm -f -r bin
mkdir bin

mv $TMPDIR/rapsearch bin/
mv $TMPDIR/prerapsearch bin/
echo "#!/usr/bin/env python" >> bin/run_rapsearch.py
echo rapsearch = \"$CDIR/bin/rapsearch\" >> bin/run_rapsearch.py
cat $TMPDIR/run_rapsearch.py >> bin/run_rapsearch.py
chmod a+x bin/run_rapsearch.py

echo ""
echo "Executables are now installed under bin/"
echo ""

exit 0
